# Supplementary material for: The bZIP53–IAA4 module inhibits adventitious root development in Populus
Source: J Exp Bot. 2020 Feb 20;71(12):3485–98. doi: 10.1093/jxb/eraa096 (PMC7307859; doi:10.1093/jxb/eraa096)
Supplement: eraa096_suppl_Supplementary_Table [file eraa096_suppl_supplementary_table.xlsx]

## Sheet: Table S1
Table S1. Primers information in this study
Primer name	Sequecne	Description
ACTIN-F	TCATCGGAATGGAAGCTGCTGGTA	qRT-PCR assay for reference gene
ACTIN-R	TAGTGGAACCACCACTGAGCACAA	qRT-PCR assay for reference gene
UBQL-F	TGAGGCTTAGGGGAGGAACT	qRT-PCR assay for reference gene
UBQL-R	TGTAGTCGCGAGCTGTCTTG	qRT-PCR assay for reference gene
1301s-testF	CTACAAATCTATCTCTCTCG	Transgenic assay (seq on plasmid 2301S)
1301s-testR	ATATGCTCAACACATGAGCG	Transgenic assay (seq on plasmid 2301S)
per8-down	CCGATGATACGGACGAAAGCT	Transgenic assay (seq on plasmid PER8)
bZIP53-1F	ATGTCTGCAAGGCAAGCGGC	CDS for bZIP53
bZIP53-1R	CTAATATTGAAACATATCAGCA	CDS for bZIP53
bZIP53fusionR	ATATTGAAACATATCAGCAG	Reverse primer for constructing 35S::bZIP53:GFP
bZIP53qpc-1F	GCAGGGTATCAATGTTGGCC	qRT-PCR assay for bZIP53
bZIP53qpc-1R	GGGCATTACTGAACAGA	qRT-PCR assay for bZIP53
IAA4-1F	ATGGAGAGGTCAATGGCATA	CDS for IAA4-1
IAA4-1R	TTATCAACAGCCCAATCCTC	CDS for IAA4-1
IAA4-2F	ATGGAGAGGTCAATGGCATA	CDS for IAA4-2
IAA4-2R	TTAACAACCCAATCCTCTAG	CDS for IAA4-2
IAA4-1-qpc-1F	GGTCCAAGGGCAGTTCTAGT	qRT-PCR assay for IAA4-1
IAA4-1-qpc-1R	ATGCCAGCACCATCAACTTG	qRT-PCR assay for IAA4-1
IAA4-2-qpc-1F	TACGAAAGACATCTAAATCT	qRT-PCR assay for IAA4-2
IAA4-2-qpc-1R	ATCTCCTTCACAATTTTCA	qRT-PCR assay for IAA4-2
IAA4-1-Pro-1F	CTTGCTACCAAAATACTTAA	Promoter cloining for IAA4-1
IAA4-1-Pro-1R	TGCTTATCACAAATATTCTT	Promoter cloining for IAA4-1
Gbox-F	TAATGTATGACTCAGCAAGG	G-Box cloining from IAA4-1 promoter for Y1H
Gbox-R	GTGGAGCTGAATCATTTAAG	G-Box cloining from IAA4-1 promoter for Y1H
IAA4-2-Pro-1F	ATTATACGCCGCAAGACTTG	Promoter cloining for IAA4-2
IAA4-2-Pro-1R	TGCTTATCACAAATCTTAGAG	Promoter cloining for IAA4-2
