# Supplementary material for: The bZIP53–IAA4 module inhibits adventitious root development in Populus
Source: J Exp Bot. 2020 Feb 20;71(12):3485–98. doi: 10.1093/jxb/eraa096 (PMC7307859; doi:10.1093/jxb/eraa096)
Supplement: eraa096_suppl_Supplementary_Data_S2 [file eraa096_suppl_supplementary_data_s2.xlsx]

## Sheet: Sheet1
geneID	log2FoldChange (IE/WT)	Description
Potri.002G202600	6.00023	Plant invertase/pectin methylesterase inhibitor superfamily
Potri.007G122900	5.94124	isocitrate lyase
Potri.007G029100	5.7728	RmlC-like cupins superfamily protein
Potri.009G101900	5.36436	redox responsive transcription factor 1
Potri.016G125000	5.20153	Peroxidase superfamily protein
Potri.003G068900	5.14413	jasmonate-zim-domain protein 6
Potri.013G152300	4.91475	n/a
Potri.014G038700	4.80387	allene oxide synthase
Potri.003G138600	4.76579	WRKY family transcription factor
Potri.012G126100	4.69543	Haloacid dehalogenase-like hydrolase (HAD) superfamily protein
Potri.002G176900	4.58607	Basic helix-loop-helix (bHLH) DNA-binding family protein
Potri.016G128300	4.45601	WRKY DNA-binding protein 33
Potri.004G200400	4.27817	Polynucleotidyl transferase, ribonuclease H-like superfamily protein
Potri.018G095100	4.23952	xyloglucan endotransglycosylase 6
Potri.007G142100	4.15192	Integrin-linked protein kinase family
Potri.007G083400	4.0837	expansin-like A2
Potri.014G096200	4.07108	WRKY family transcription factor
Potri.004G089400	3.96181	calmodulin like 23
Potri.017G085300	3.91856	expansin A5
Potri.009G161500	3.91679	Polynucleotidyl transferase, ribonuclease H-like superfamily protein
Potri.012G006800	3.88163	Peroxidase superfamily protein
Potri.017G045100	3.81323	uncoupling protein 5
Potri.006G139400	3.80344	jasmonate-zim-domain protein 1
Potri.017G045200	3.7787	dicarboxylate carrier 2
Potri.018G094900	3.74991	xyloglucan endotransglycosylase 6
Potri.002G119300	3.6902	salt tolerance zinc finger
Potri.002G038500	3.67902	myb domain protein 14
Potri.T079700	3.58031	Cupredoxin superfamily protein
Potri.018G078600	3.57496	Ankyrin repeat family protein
Potri.014G143200	3.57112	Peroxidase superfamily protein
Potri.003G150000	3.5607	Leucine-rich repeat protein kinase family protein
Potri.008G141100	3.54999	glutamate decarboxylase 4
Potri.003G182200	3.54997	WRKY DNA-binding protein 40
Potri.002G191800	3.54584	myb domain protein 2
Potri.006G263600	3.50856	WRKY DNA-binding protein 18
Potri.002G060500	3.49411	xyloglucan endotransglucosylase/hydrolase 15
Potri.004G040600	3.48417	Aluminium induced protein with YGL and LRDR motifs
Potri.016G005300	3.46183	Calcium-dependent lipid-binding (CaLB domain) family protein
Potri.002G168700	3.41807	WRKY family transcription factor
Potri.004G122900	3.39945	Calcium-binding EF-hand family protein
Potri.015G136400	3.39128	C-repeat-binding factor 4
Potri.007G015100	3.38777	Lactoylglutathione lyase / glyoxalase I family protein
Potri.019G078300	3.38301	CRINKLY4 related 4
Potri.006G068900	3.35311	Eukaryotic aspartyl protease family protein
Potri.012G134100	3.34723	C-repeat-binding factor 4
Potri.003G081200	3.33621	ethylene responsive element binding factor 1
Potri.005G218200	3.32012	AUX/IAA transcriptional regulator family protein
Potri.004G181200	3.31764	Transmembrane amino acid transporter family protein
Potri.015G124900	3.31362	Ankyrin repeat family protein
Potri.002G079700	3.29677	amino acid permease 3
Potri.009G086100	3.28709	senescence-associated gene 101
Potri.001G391200	3.28696	D-mannose binding lectin protein with Apple-like carbohydrate-binding domain
Potri.009G141600	3.28284	NAC domain containing protein 36
Potri.014G117000	3.27506	myb domain protein 2
Potri.008G134000	3.26085	nudix hydrolase homolog 17
Potri.006G002200	3.25961	n/a
Potri.001G313000	3.23294	UDP-glucosyl transferase 85A2
Potri.001G003200	3.22541	receptor like protein 46
Potri.003G165000	3.22333	jasmonate-zim-domain protein 10
Potri.007G044800	3.22104	mitogen-activated protein kinase kinase kinase 19
Potri.001G167700	3.20722	lipoxygenase 3
Potri.001G044500	3.2014	WRKY DNA-binding protein 40
Potri.001G114000	3.19233	growth-regulating factor 2
Potri.008G219200	3.18416	TOXICOS EN LEVADURA 2
Potri.001G092900	3.15825	WRKY family transcription factor
Potri.002G098400	3.15719	UDP-glucosyl transferase 85A2
Potri.005G109200	3.11841	plasma membrane intrinsic protein 3
Potri.001G270900	3.09472	cytochrome P450, family 705, subfamily A, polypeptide 32
Potri.004G073600	3.08436	heat shock protein 90.1
Potri.007G055500	3.0794	calcium ATPase 2
Potri.003G005200	3.0779	sulfotransferase 2A
Potri.017G047800	3.06709	uncoupling protein 5
Potri.002G218300	3.0655	Calcium-binding EF-hand family protein
Potri.017G140900	3.05725	microsomal glutathione s-transferase, putative
Potri.018G152200	3.04242	alpha-galactosidase 2
Potri.007G039100	3.01949	Disease resistance protein (CC-NBS-LRR class) family
Potri.007G039000	2.96798	Disease resistance protein (CC-NBS-LRR class) family
Potri.006G209200	2.95155	NAC domain containing protein 90
Potri.001G056200	2.95043	glycosylphosphatidylinositol-anchored lipid protein transfer 1
Potri.016G101100	2.94088	rubisco activase
Potri.012G007300	2.91537	Heavy metal transport/detoxification superfamily protein
Potri.004G141200	2.90903	redox responsive transcription factor 1
Potri.011G049900	2.90261	Aluminium induced protein with YGL and LRDR motifs
Potri.002G196200	2.90018	basic region/leucine zipper motif 53
Potri.010G231500	2.88778	2-oxoglutarate (2OG) and Fe(II)-dependent oxygenase superfamily protein
Potri.018G027200	2.87471	n/a
Potri.009G112400	2.86356	Protein of unknown function (DUF677)
Potri.009G002200	2.8508	Serine carboxypeptidase S28 family protein
Potri.013G005700	2.84655	xyloglucan endotransglycosylase 6
Potri.008G127200	2.84207	n/a
Potri.004G019900	2.8359	glucose-6-phosphate/phosphate translocator 2
Potri.001G234600	2.82864	exocyst subunit exo70 family protein H2
Potri.002G198800	2.82787	n/a
Potri.008G152300	2.82766	with no lysine (K) kinase 1
Potri.004G235400	2.82553	cytochrome P450, family 707, subfamily A, polypeptide 1
Potri.009G167400	2.82528	Protein kinase superfamily protein
Potri.011G037300	2.82046	S-locus lectin protein kinase family protein
Potri.010G150500	2.81119	heat stable protein 1
Potri.011G029700	2.81048	cysteine-rich RLK (RECEPTOR-like protein kinase) 29
Potri.002G079500	2.80863	amino acid permease 3
Potri.005G259900	2.79906	calmodulin-like 38
Potri.007G075700	2.78976	GRAM domain-containing protein / ABA-responsive protein-related
Potri.010G026500	2.78458	Major facilitator superfamily protein
Potri.001G242600	2.78214	cytochrome P450, family 707, subfamily A, polypeptide 2
Potri.014G126100	2.77907	Integrase-type DNA-binding superfamily protein
Potri.002G085600	2.77532	Integrase-type DNA-binding superfamily protein
Potri.002G001400	2.75467	calmodulin like 37
Potri.001G218800	2.74838	NAC domain containing protein 61
Potri.011G043300	2.74242	Calmodulin-binding protein
Potri.004G208500	2.73824	hydroxy methylglutaryl CoA reductase 1
Potri.016G006600	2.72838	Heavy metal transport/detoxification superfamily protein
Potri.010G037800	2.72024	response regulator 3
Potri.004G050000	2.7168	Seven transmembrane MLO family protein
Potri.007G075200	2.69853	GRAM domain-containing protein / ABA-responsive protein-related
Potri.013G043900	2.67814	Myosin family protein with Dil domain
Potri.019G006900	2.66873	kunitz trypsin inhibitor 1
Potri.001G299000	2.6622	1,2-alpha-L-fucosidases
Potri.018G051300	2.65975	Cytochrome P450 superfamily protein
Potri.001G175400	2.65821	Phototropic-responsive NPH3 family protein
Potri.003G219300	2.65782	Putative lysine decarboxylase family protein
Potri.012G069800	2.65425	ATP-binding cassette A2
Potri.010G089000	2.64812	Copper amine oxidase family protein
Potri.018G061900	2.64067	calmodulin-binding family protein
Potri.001G415200	2.63729	GRAS family transcription factor
Potri.014G111800	2.62846	Chitinase family protein
Potri.009G065000	2.62037	cytochrome P450, family 705, subfamily A, polypeptide 30
Potri.012G090500	2.61128	Leucine-rich repeat protein kinase family protein
Potri.009G041100	2.60747	maternal effect embryo arrest 59
Potri.018G067000	2.60589	1-amino-cyclopropane-1-carboxylate synthase 7
Potri.018G029100	2.60103	plant natriuretic peptide A
Potri.016G137900	2.59688	WRKY DNA-binding protein 70
Potri.013G012600	2.59656	phloem protein 2-B15
Potri.011G129100	2.59638	Calcium-binding EF-hand family protein
Potri.007G031900	2.59502	calmodulin-like 41
Potri.004G017600	2.58718	HXXXD-type acyl-transferase family protein
Potri.006G061100	2.58677	n/a
Potri.001G411800	2.58404	Calcium-binding EF-hand family protein
Potri.004G061900	2.58305	S-domain-2 5
Potri.008G144500	2.57406	myo-inositol oxygenase 1
Potri.009G160700	2.57216	F-box family protein
Potri.010G149700	2.56514	gibberellin 2-oxidase 4
Potri.005G117000	2.56109	Lactoylglutathione lyase / glyoxalase I family protein
Potri.010G082700	2.56013	sulfate transporter 3;1
Potri.018G082300	2.55028	n/a
Potri.004G184000	2.53204	early nodulin-related
Potri.007G038900	2.51783	Disease resistance protein (CC-NBS-LRR class) family
Potri.018G069700	2.5136	myo-inositol oxygenase 4
Potri.001G028900	2.47971	n/a
Potri.004G052400	2.47905	glutamate receptor 2.7
Potri.011G057100	2.47468	MAC/Perforin domain-containing protein
Potri.010G191300	2.46415	ortholog of sugar beet HS1 PRO-1 2
Potri.006G105300	2.4631	WRKY DNA-binding protein 33
Potri.T079500	2.46045	Cupredoxin superfamily protein
Potri.006G006300	2.45832	VQ motif-containing protein
Potri.011G162900	2.44692	FAD-binding Berberine family protein
Potri.017G135000	2.44375	ARM repeat superfamily protein
Potri.008G108100	2.43762	beta-xylosidase 1
Potri.010G129200	2.43008	AP2/B3 transcription factor family protein
Potri.001G163400	2.42858	Protein of unknown function (DUF581)
Potri.005G087200	2.42666	Integrase-type DNA-binding superfamily protein
Potri.003G066400	2.42515	Cytochrome P450 superfamily protein
Potri.011G155900	2.42301	FAD-binding Berberine family protein
Potri.011G162400	2.42014	ethylene-responsive nuclear protein / ethylene-regulated nuclear protein (ERT2)
Potri.T005300	2.41688	Disease resistance protein (TIR-NBS-LRR class) family
Potri.002G100500	2.41457	n/a
Potri.018G019800	2.41099	WRKY DNA-binding protein 40
Potri.008G135200	2.40899	flavin-binding, kelch repeat, f box 1
Potri.012G069700	2.40077	ABC2 homolog 6
Potri.003G150800	2.39846	Integrase-type DNA-binding superfamily protein
Potri.008G134100	2.39837	n/a
Potri.003G104500	2.39829	Homeodomain-like superfamily protein
Potri.019G094000	2.38893	homolog of carrot EP3-3 chitinase
Potri.015G125000	2.37899	Ankyrin repeat family protein
Potri.001G401700	2.37487	expansin 12
Potri.005G244500	2.37365	RING/U-box superfamily protein
Potri.009G020000	2.36327	hydroxyproline-rich glycoprotein family protein
Potri.007G102100	2.36312	Subtilisin-like serine endopeptidase family protein
Potri.018G021900	2.35509	Integrase-type DNA-binding superfamily protein
Potri.014G123400	2.35471	n/a
Potri.006G071200	2.34779	xyloglucan endotransglycosylase 6
Potri.004G095700	2.34735	Leucine-rich repeat protein kinase family protein
Potri.011G166700	2.34655	seed imbibition 1
Potri.004G209300	2.34646	Concanavalin A-like lectin protein kinase family protein
Potri.009G092600	2.34634	Gibberellin-regulated family protein
Potri.001G158600	2.33567	Eukaryotic aspartyl protease family protein
Potri.005G073100	2.33357	white-brown complex homolog protein 11
Potri.001G079800	2.32995	Integrase-type DNA-binding superfamily protein
Potri.010G174400	2.32481	organic cation/carnitine transporter 3
Potri.018G078800	2.32397	n/a
Potri.001G037000	2.32388	XS domain-containing protein / XS zinc finger domain-containing protein-related
Potri.005G056800	2.32351	receptor-like protein kinase 1
Potri.010G071500	2.3195	phosphate transporter 1;4
Potri.014G027700	2.31805	alpha/beta-Hydrolases superfamily protein
Potri.004G034400	2.31801	F-box family protein
Potri.019G125000	2.31372	xyloglucan endotransglucosylase/hydrolase 9
Potri.014G017300	2.30062	salt tolerance zinc finger
Potri.018G093600	2.30059	P-loop containing nucleoside triphosphate hydrolases superfamily protein
Potri.003G187100	2.29446	methionine gamma-lyase
Potri.005G239100	2.29289	GAST1 protein homolog 1
Potri.001G026200	2.2803	Protein with RING/U-box and TRAF-like domains
Potri.T026500	2.27977	hAT transposon superfamily
Potri.014G179400	2.27572	nitrate transporter 1.5
Potri.008G055900	2.27542	O-Glycosyl hydrolases family 17 protein
Potri.T026400	2.27319	NB-ARC domain-containing disease resistance protein
Potri.001G251600	2.27056	ELF4-like 1
Potri.005G068700	2.2612	alpha/beta-Hydrolases superfamily protein
Potri.003G161300	2.25623	Auxin-responsive GH3 family protein
Potri.001G325200	2.25566	senescence-related gene 3
Potri.001G144400	2.25503	NAC domain containing protein 96
Potri.016G016100	2.25226	UDP-Glycosyltransferase superfamily protein
Potri.008G095900	2.24879	Putative membrane lipoprotein
Potri.001G381000	2.2464	Protein phosphatase 2C family protein
Potri.014G097900	2.24366	cyclic nucleotide gated channel 1
Potri.006G272800	2.24257	FAD-dependent oxidoreductase family protein
Potri.001G409500	2.23993	scarecrow-like 5
Potri.008G053100	2.23896	UDP-XYL synthase 6
Potri.006G226400	2.23869	calmodulin-binding family protein
Potri.013G037300	2.23729	Disease resistance protein (TIR-NBS-LRR class) family
Potri.013G010700	2.23609	Calmodulin-binding protein
Potri.002G125900	2.2359	cold regulated gene 27
Potri.001G281700	2.23487	CCT motif family protein
Potri.001G011500	2.23412	peroxidase 2
Potri.005G088700	2.23204	GRAM domain-containing protein / ABA-responsive protein-related
Potri.016G132800	2.2303	Peroxidase superfamily protein
Potri.002G047500	2.22761	ATPase E1-E2 type family protein / haloacid dehalogenase-like hydrolase family protein
Potri.003G134800	2.22551	Disease resistance-responsive (dirigent-like protein) family protein
Potri.002G201600	2.22491	Integrase-type DNA-binding superfamily protein
Potri.011G131100	2.21783	scarecrow-like 5
Potri.007G033400	2.2101	n/a
Potri.007G012400	2.20301	cytochrome BC1 synthesis
Potri.012G055600	2.20015	myb domain protein 62
Potri.011G028400	2.19341	cysteine-rich RLK (RECEPTOR-like protein kinase) 25
Potri.005G119200	2.1909	P-loop containing nucleoside triphosphate hydrolases superfamily protein
Potri.009G104000	2.18575	alpha/beta-Hydrolases superfamily protein
Potri.016G130700	2.17813	Protein of unknown function (DUF567)
Potri.008G085000	2.17361	Calcium-dependent lipid-binding (CaLB domain) family protein
Potri.009G112000	2.17089	receptor like protein 6
Potri.003G093200	2.17081	beta HLH protein 71
Potri.008G166700	2.16916	myb domain protein 15
Potri.001G271700	2.16697	mitogen-activated protein kinase 3
Potri.010G125000	2.16542	LOB domain-containing protein 42
Potri.005G201200	2.16512	xyloglucan endotransglucosylase/hydrolase 15
Potri.010G103100	2.15822	ARM repeat superfamily protein
Potri.T160800	2.15539	receptor like protein 43
Potri.019G011000	2.14644	kunitz trypsin inhibitor 1
Potri.011G106400	2.14571	Leucine-rich repeat transmembrane protein kinase
Potri.016G013000	2.13988	n/a
Potri.002G049500	2.13416	sulfate transporter 3;1
Potri.009G034800	2.12855	zinc finger (C3HC4-type RING finger) family protein
Potri.016G016300	2.12699	UDP-Glycosyltransferase superfamily protein
Potri.012G007500	2.12214	NAC domain containing protein 62
Potri.014G022500	2.12173	myb domain protein 73
Potri.015G093800	2.11991	calmodulin like 37
Potri.008G146500	2.11937	n/a
Potri.016G117300	2.11702	Homeodomain-like superfamily protein
Potri.001G108600	2.11088	nodulin MtN21 /EamA-like transporter family protein
Potri.007G044500	2.10695	alpha/beta-Hydrolases superfamily protein
Potri.019G120000	2.09736	S-locus lectin protein kinase family protein
Potri.016G112400	2.09379	HXXXD-type acyl-transferase family protein
Potri.003G083200	2.08821	expansin-like B1
Potri.004G180500	2.08662	SKU5 similar 5
Potri.012G054700	2.08005	Protein kinase superfamily protein
Potri.009G094500	2.07665	Plant basic secretory protein (BSP) family protein
Potri.011G138500	2.07602	zinc finger (AN1-like) family protein
Potri.019G114800	2.07198	Disease resistance protein (TIR-NBS-LRR class) family
Potri.005G079800	2.07177	Heavy metal transport/detoxification superfamily protein
Potri.014G039900	2.07164	DA1
Potri.017G010900	2.07005	Mannose-binding lectin superfamily protein
Potri.001G342600	2.05902	GDSL-like Lipase/Acylhydrolase superfamily protein
Potri.002G004900	2.05675	Protein kinase superfamily protein
Potri.009G066100	2.05523	mitogen-activated protein kinase 3
Potri.011G050900	2.05423	Tetraspanin family protein
Potri.T025200	2.05089	n/a
Potri.010G050900	2.04992	Transducin/WD40 repeat-like superfamily protein
Potri.008G159300	2.03799	calmodulin-like 11
Potri.001G334800	2.03676	Galactose oxidase/kelch repeat superfamily protein
Potri.001G154100	2.0338	ethylene responsive element binding factor 1
Potri.T074900	2.03346	BAK1-interacting receptor-like kinase 1
Potri.005G181800	2.03346	Protein kinase superfamily protein
Potri.003G174200	2.03086	Serinc-domain containing serine and sphingolipid biosynthesis protein
Potri.004G181900	2.03059	NAC domain containing protein 36
Potri.010G203000	2.02786	Calcium-dependent lipid-binding (CaLB domain) family protein
Potri.002G224200	2.02104	RING/U-box superfamily protein
Potri.009G091600	2.0188	Protein phosphatase 2C family protein
Potri.002G203500	2.0155	senescence-associated gene 21
Potri.004G106400	2.01283	Methylenetetrahydrofolate reductase family protein
Potri.008G103300	2.01009	WRKY DNA-binding protein 48
Potri.007G032100	2.00884	protein kinase family protein / peptidoglycan-binding LysM domain-containing protein
Potri.013G041700	2.00306	pathogenesis-related 4
Potri.014G015000	1.99765	n/a
Potri.003G103900	1.99682	alternative oxidase 1D
Potri.002G128900	1.99468	myb domain protein 73
Potri.016G049600	1.99409	polygalacturonase inhibiting protein 1
Potri.006G061000	1.99066	receptor like protein 21
Potri.016G116800	1.98957	n/a
Potri.015G045300	1.98318	Calmodulin binding protein-like
Potri.005G043700	1.98044	Leucine-rich repeat transmembrane protein kinase protein
Potri.011G123600	1.97946	n/a
Potri.009G135200	1.97911	farnesylated protein 6
Potri.010G035900	1.97672	peptidase M20/M25/M40 family protein
Potri.006G014500	1.97393	Cystatin/monellin superfamily protein
Potri.014G171300	1.97381	Heavy metal transport/detoxification superfamily protein
Potri.004G075800	1.96985	polyamine oxidase 4
Potri.009G167800	1.96668	EXORDIUM like 5
Potri.005G143900	1.95841	cytochrome P450, family 81, subfamily D, polypeptide 8
Potri.003G148200	1.95776	potassium transporter 1
Potri.005G020200	1.95741	Calmodulin-binding protein
Potri.009G129000	1.95481	Plant neutral invertase family protein
Potri.006G050400	1.9543	Protein of unknown function, DUF642
Potri.002G120700	1.9535	NAD(P)-binding Rossmann-fold superfamily protein
Potri.019G093900	1.95112	homolog of carrot EP3-3 chitinase
Potri.002G114800	1.94497	Integrase-type DNA-binding superfamily protein
Potri.006G214300	1.94485	exocyst subunit exo70 family protein H4
Potri.002G028500	1.94399	SHI-related sequence 5
Potri.T160000	1.94115	Peroxidase superfamily protein
Potri.019G015600	1.94024	n/a
Potri.008G179500	1.93446	multidrug resistance-associated protein 3
Potri.003G113100	1.93142	SAUR-like auxin-responsive protein family
Potri.019G113500	1.92623	Disease resistance protein (TIR-NBS-LRR class) family
Potri.002G030500	1.91662	cytokinin oxidase 5
Potri.004G199300	1.91187	F-box family protein
Potri.003G157900	1.90805	CTP synthase family protein
Potri.006G048300	1.90772	RNA-binding (RRM/RBD/RNP motifs) family protein
Potri.008G090400	1.90349	EXS (ERD1/XPR1/SYG1) family protein
Potri.004G026200	1.90156	cysteine-rich RLK (RECEPTOR-like protein kinase) 25
Potri.004G086300	1.89955	myb domain protein 43
Potri.003G112400	1.89839	Haloacid dehalogenase-like hydrolase (HAD) superfamily protein
Potri.004G035100	1.89413	Calmodulin-binding protein
Potri.004G003000	1.8912	ethylene-forming enzyme
Potri.010G234100	1.89003	Nucleotide-diphospho-sugar transferases superfamily protein
Potri.009G097100	1.88916	Leucine-rich repeat (LRR) family protein
Potri.014G029000	1.88659	cold regulated gene 27
Potri.002G119000	1.88414	CYCLIN D3;1
Potri.017G152900	1.88398	GRAM domain-containing protein / ABA-responsive protein-related
Potri.013G161300	1.88186	Protein of unknown function (DUF607)
Potri.008G057600	1.88065	n/a
Potri.004G024800	1.8779	cysteine-rich RLK (RECEPTOR-like protein kinase) 10
Potri.017G100200	1.87742	myo-inositol oxygenase 2
Potri.007G002100	1.87381	camelliol C synthase 1
Potri.017G118400	1.86266	Protein kinase family protein
Potri.001G153100	1.86211	alpha/beta-Hydrolases superfamily protein
Potri.010G085600	1.86008	Acyl-CoA N-acyltransferases (NAT) superfamily protein
Potri.001G099400	1.85576	1-aminocyclopropane-1-carboxylic acid (acc) synthase 6
Potri.001G219100	1.85563	Duplicated homeodomain-like superfamily protein
Potri.003G099000	1.85336	NB-ARC domain-containing disease resistance protein
Potri.008G069400	1.85309	zinc finger (CCCH-type) family protein
Potri.017G063500	1.84945	senescence-related gene 3
Potri.005G259600	1.84543	Protein kinase superfamily protein
Potri.015G030700	1.84516	MAP kinase kinase 9
Potri.005G139300	1.8388	mitogen-activated protein kinase kinase kinase 19
Potri.002G052600	1.8375	PATATIN-like protein 9
Potri.004G059900	1.83724	n/a
Potri.019G123500	1.83534	WRKY DNA-binding protein 26
Potri.004G234900	1.83379	Long-chain fatty alcohol dehydrogenase family protein
Potri.005G024800	1.83044	translationally controlled tumor protein
Potri.019G038900	1.83001	Protein of unknown function (DUF1637)
Potri.003G160000	1.8266	n/a
Potri.010G107900	1.82613	Caleosin-related family protein
Potri.015G059800	1.82455	transporter associated with antigen processing protein 2
Potri.001G450000	1.82314	n/a
Potri.001G120500	1.8229	Haloacid dehalogenase-like hydrolase (HAD) superfamily protein
Potri.006G065900	1.82151	Calcium-binding EF-hand family protein
Potri.008G119600	1.82108	Glycolipid transfer protein (GLTP) family protein
Potri.006G204300	1.81993	Late embryogenesis abundant (LEA) hydroxyproline-rich glycoprotein family
Potri.001G213700	1.81823	Argonaute family protein
Potri.009G066200	1.81812	cytochrome P450, family 705, subfamily A, polypeptide 32
Potri.015G104400	1.81778	phosphate transporter 3;1
Potri.010G132700	1.81714	ATPase E1-E2 type family protein / haloacid dehalogenase-like hydrolase family protein
Potri.004G181700	1.81702	expansin-like A2
Potri.T004600	1.81658	senescence-associated gene 101
Potri.010G229200	1.81614	Protein of unknown function (DUF1635)
Potri.007G049900	1.81366	cytochrome P450, family 81, subfamily D, polypeptide 8
Potri.015G141300	1.79864	PEBP (phosphatidylethanolamine-binding protein) family protein
Potri.018G087400	1.7978	Plant protein of unknown function (DUF946)
Potri.003G080600	1.7956	ethylene responsive element binding factor 6
Potri.004G205000	1.79177	Plant U-Box 15
Potri.008G072800	1.79092	Lateral organ boundaries (LOB) domain family protein
Potri.015G067400	1.79016	AAA-ATPase 1
Potri.010G074800	1.78991	cellulose synthase like G2
Potri.009G076900	1.78283	Lateral organ boundaries (LOB) domain family protein
Potri.014G071200	1.78212	protein binding
Potri.T131200	1.77974	Protein of unknown function (DUF1005)
Potri.005G187600	1.77829	Plant stearoyl-acyl-carrier-protein desaturase family protein
Potri.008G213100	1.77683	MLP-like protein 423
Potri.007G052600	1.77364	2-oxoglutarate (2OG) and Fe(II)-dependent oxygenase superfamily protein
Potri.016G029600	1.76902	VQ motif-containing protein
Potri.009G080600	1.76864	Glutamyl-tRNA reductase family protein
Potri.005G063000	1.76833	Eukaryotic aspartyl protease family protein
Potri.009G109400	1.767	extra-large G-protein 1
Potri.T153400	1.75633	n/a
Potri.013G025900	1.75613	basic helix-loop-helix (bHLH) DNA-binding superfamily protein
Potri.001G158800	1.75494	VQ motif-containing protein
Potri.011G076500	1.75474	GDSL-like Lipase/Acylhydrolase superfamily protein
Potri.001G297200	1.75457	Protein phosphatase 2C family protein
Potri.013G055000	1.7494	annexin 8
Potri.014G088500	1.74416	MAP kinase 4
Potri.011G116700	1.74013	Protein phosphatase 2C family protein
Potri.003G150700	1.73793	ethylene responsive element binding factor 1
Potri.005G100700	1.73739	Disease resistance-responsive (dirigent-like protein) family protein
Potri.001G317000	1.73541	n/a
Potri.009G033900	1.73503	cytochrome P450, family 707, subfamily A, polypeptide 2
Potri.019G055200	1.73435	calreticulin 3
Potri.013G114200	1.73071	leucine-rich repeat transmembrane protein kinase family protein
Potri.018G077000	1.72665	O-Glycosyl hydrolases family 17 protein
Potri.009G058200	1.72456	polyamine oxidase 1
Potri.017G084800	1.72334	Calcium-binding EF-hand family protein
Potri.010G081100	1.72217	ATPase E1-E2 type family protein / haloacid dehalogenase-like hydrolase family protein
Potri.003G151000	1.72139	Integrase-type DNA-binding superfamily protein
Potri.001G243300	1.72002	zinc finger (C3HC4-type RING finger) family protein
Potri.018G091000	1.71462	Protein kinase superfamily protein
Potri.012G141800	1.71189	PAR1 protein
Potri.008G036800	1.71097	Protein kinase superfamily protein
Potri.001G102300	1.71013	BTB/POZ domain with WD40/YVTN repeat-like protein
Potri.010G187900	1.70874	zinc finger (CCCH-type) family protein
Potri.006G074900	1.7087	basic helix-loop-helix (bHLH) DNA-binding superfamily protein
Potri.001G167800	1.70752	Cytochrome P450 superfamily protein
Potri.014G035100	1.70618	myb domain protein 73
Potri.001G380800	1.70557	Protein kinase superfamily protein
Potri.008G069300	1.70452	2-oxoglutarate (2OG) and Fe(II)-dependent oxygenase superfamily protein
Potri.016G058200	1.70123	peroxidase 2
Potri.009G125200	1.70102	3-oxo-5-alpha-steroid 4-dehydrogenase family protein
Potri.001G173700	1.699	alpha/beta-Hydrolases superfamily protein
Potri.002G145300	1.69439	SAUR-like auxin-responsive protein family
Potri.009G101400	1.69369	cold regulated gene 27
Potri.007G040400	1.69312	phospholipase A 2A
Potri.005G179900	1.69245	Eukaryotic aspartyl protease family protein
Potri.001G188900	1.68807	n/a
Potri.011G028500	1.68733	cysteine-rich RLK (RECEPTOR-like protein kinase) 25
Potri.015G003500	1.68611	Peroxidase superfamily protein
Potri.004G214700	1.68461	Heavy metal transport/detoxification superfamily protein
Potri.015G001500	1.68232	Protein of unknown function, DUF599
Potri.010G096400	1.68219	Serine/threonine-protein kinase WNK (With No Lysine)-related
Potri.008G053500	1.67935	Uncharacterised protein family (UPF0497)
Potri.005G205400	1.67658	NAC domain containing protein 42
Potri.005G089900	1.67507	n/a
Potri.013G040600	1.67481	GDP-D-mannose 3\',5\'-epimerase
Potri.003G147800	1.67306	n/a
Potri.014G093400	1.66467	n/a
Potri.003G187000	1.66452	methionine gamma-lyase
Potri.004G085000	1.6624	Eukaryotic aspartyl protease family protein
Potri.003G189100	1.6595	sulfotransferase 2A
Potri.004G202300	1.65912	n/a
Potri.015G046200	1.65906	myb domain protein 116
Potri.015G116800	1.65884	n/a
Potri.004G024500	1.65867	cysteine-rich RLK (RECEPTOR-like protein kinase) 10
Potri.003G087400	1.65812	Protein of unknown function (DUF2921)
Potri.T107300	1.65783	alcohol dehydrogenase 1
Potri.014G168400	1.65564	nudix hydrolase homolog 2
Potri.001G288900	1.65548	Protein of unknown function (DUF1005)
Potri.005G259300	1.65485	Protein of unknown function, DUF617
Potri.014G108800	1.65172	serine protease inhibitor, Kazal-type family protein
Potri.004G038100	1.65035	alpha-galactosidase 2
Potri.004G091300	1.64863	AAA-ATPase 1
Potri.005G163700	1.64819	Phosphate-responsive 1 family protein
Potri.002G199900	1.64757	winged-helix DNA-binding transcription factor family protein
Potri.009G081800	1.64693	Leucine-rich receptor-like protein kinase family protein
Potri.018G126400	1.64582	Raffinose synthase family protein
Potri.001G171600	1.64515	Lactoylglutathione lyase / glyoxalase I family protein
Potri.001G254800	1.6451	hexokinase-like 1
Potri.006G249900	1.6412	Shaker pollen inward K+ channel
Potri.T084300	1.63872	receptor-like protein kinase 1
Potri.009G084000	1.63394	Protein of unknown function (DUF1005)
Potri.015G027800	1.63331	UDP-glucosyl transferase 88A1
Potri.004G174100	1.63041	Senescence/dehydration-associated protein-related
Potri.006G226500	1.62966	calmodulin-binding family protein
Potri.018G141700	1.62835	basic helix-loop-helix (bHLH) DNA-binding superfamily protein
Potri.009G145400	1.62779	cytochrome P450, family 94, subfamily C, polypeptide 1
Potri.009G154600	1.62616	wall associated kinase 5
Potri.019G069200	1.62406	disease resistance protein (TIR-NBS-LRR class), putative
Potri.001G222900	1.62235	beta glucosidase 17
Potri.005G113600	1.62062	calcium-dependent protein kinase 28
Potri.012G048700	1.61454	don-glucosyltransferase 1
Potri.T060000	1.61257	polyamine oxidase 4
Potri.005G036800	1.61102	RING/U-box superfamily protein
Potri.015G086800	1.60838	Leucine-rich repeat protein kinase family protein
Potri.008G148000	1.60664	protein kinase 2B
Potri.008G097600	1.60417	reversibly glycosylated polypeptide 3
Potri.004G136500	1.60264	BURP domain-containing protein
Potri.008G022700	1.60087	Peroxidase superfamily protein
Potri.002G231900	1.5976	RmlC-like cupins superfamily protein
Potri.001G048500	1.59724	Protein kinase superfamily protein
Potri.006G202700	1.59674	plant U-box 24
Potri.010G158500	1.59607	Putative membrane lipoprotein
Potri.014G034300	1.59457	P-loop containing nucleoside triphosphate hydrolases superfamily protein
Potri.003G195000	1.59246	n/a
Potri.005G224100	1.59217	myb domain protein 15
Potri.018G046600	1.59118	NADP-malic enzyme 3
Potri.006G141400	1.58898	Cytochrome P450 superfamily protein
Potri.008G117100	1.5886	AP2/B3 transcription factor family protein
Potri.006G188300	1.58783	Glycosyl hydrolase family protein with chitinase insertion domain
Potri.002G101900	1.58774	basic helix-loop-helix (bHLH) DNA-binding superfamily protein
Potri.019G029600	1.58759	n/a
Potri.004G206600	1.58428	EXORDIUM like 5
Potri.T107400	1.58171	alcohol dehydrogenase 1
Potri.004G130200	1.57933	Actin cross-linking protein
Potri.001G386500	1.57906	Leucine-rich repeat transmembrane protein kinase
Potri.012G101100	1.57456	reversibly glycosylated polypeptide 1
Potri.001G060900	1.57403	senescence-associated gene 29
Potri.011G150100	1.57337	2-oxoglutarate (2OG) and Fe(II)-dependent oxygenase superfamily protein
Potri.003G089800	1.57128	NAC domain containing protein 96
Potri.002G124600	1.57124	n/a
Potri.016G140200	1.57105	Leucine-rich repeat protein kinase family protein
Potri.T180000	1.57078	phospholipase D beta 1
Potri.T175800	1.56967	Protein of unknown function (DUF567)
Potri.003G132700	1.56947	WRKY family transcription factor
Potri.015G087400	1.56446	Cysteine proteinases superfamily protein
Potri.008G069600	1.56387	fatty acid desaturase 8
Potri.005G054400	1.56307	DREB2A-interacting protein 2
Potri.007G076800	1.56229	Integrase-type DNA-binding superfamily protein
Potri.T001900	1.56109	Disease resistance protein (TIR-NBS-LRR class) family
Potri.004G051600	1.55911	homeobox-3
Potri.014G154500	1.55728	SKU5 similar 4
Potri.003G102000	1.55691	n/a
Potri.010G128100	1.55673	Plasma-membrane choline transporter family protein
Potri.005G070900	1.54892	diacylglycerol kinase 2
Potri.007G097000	1.54833	n/a
Potri.005G052700	1.54648	ATPase E1-E2 type family protein / haloacid dehalogenase-like hydrolase family protein
Potri.017G082500	1.54466	myb domain protein 94
Potri.005G221500	1.5444	C2H2 and C2HC zinc fingers superfamily protein
Potri.006G224100	1.54294	WRKY DNA-binding protein 50
Potri.001G027900	1.54202	Phosphatidylinositol-4-phosphate 5-kinase family protein
Potri.019G084800	1.54199	leucine-rich repeat transmembrane protein kinase family protein
Potri.001G042400	1.54009	mitogen-activated protein kinase kinase kinase 19
Potri.005G144000	1.5399	cytochrome p450 81d1
Potri.009G140800	1.53942	Transmembrane amino acid transporter family protein
Potri.009G047600	1.53588	F-box family protein
Potri.012G006300	1.53464	2-oxoglutarate (2OG) and Fe(II)-dependent oxygenase superfamily protein
Potri.008G109200	1.53449	ACT domain repeat 4
Potri.006G105500	1.53419	n/a
Potri.002G020700	1.53417	Chaperone DnaJ-domain superfamily protein
Potri.010G167200	1.53306	expansin A1
Potri.001G263400	1.53301	polyamine oxidase 1
Potri.016G009700	1.53254	SCARECROW-like 13
Potri.013G025700	1.53101	Protein kinase superfamily protein
Potri.003G209000	1.52977	n/a
Potri.006G101400	1.52976	Homeodomain-like superfamily protein
Potri.006G099100	1.52857	Leucine-rich repeat protein kinase family protein
Potri.005G031500	1.52814	P-loop containing nucleoside triphosphate hydrolases superfamily protein
Potri.014G022900	1.52551	N-terminal nucleophile aminohydrolases (Ntn hydrolases) superfamily protein
Potri.018G094100	1.52472	n/a
Potri.006G179300	1.52167	plant natriuretic peptide A
Potri.006G002400	1.51977	n/a
Potri.008G101400	1.51736	myb domain protein 108
Potri.018G076500	1.51714	Fibronectin type III domain-containing protein
Potri.002G224100	1.51676	ethylene-forming enzyme
Potri.010G153100	1.51664	signal responsive 1
Potri.002G116300	1.51548	phytosulfokine 4 precursor
Potri.013G038100	1.51505	N-MYC downregulated-like 1
Potri.005G143800	1.51454	cytochrome P450, family 81, subfamily D, polypeptide 8
Potri.010G036400	1.51415	zinc finger protein 5
Potri.003G161100	1.5119	nudix hydrolase homolog 12
Potri.008G088300	1.51115	expansin A1
Potri.014G140000	1.50793	n/a
Potri.005G227600	1.50576	ROP-interactive CRIB motif-containing protein 7
Potri.007G048200	1.50523	SKP1/ASK1-interacting protein 2
Potri.013G034800	1.50475	Protein kinase superfamily protein
Potri.005G181500	1.50354	amino acid permease 3
Potri.011G039300	1.50353	S-locus lectin protein kinase family protein
Potri.011G025900	1.50331	MLP-like protein 423
Potri.005G214000	1.50297	Bax inhibitor-1 family protein
Potri.005G047500	1.50273	P-loop containing nucleoside triphosphate hydrolases superfamily protein
Potri.002G162500	1.49968	MAP kinase 4
Potri.016G090400	1.49896	Phototropic-responsive NPH3 family protein
Potri.008G159100	1.49895	ATPase E1-E2 type family protein / haloacid dehalogenase-like hydrolase family protein
Potri.012G081100	1.49421	similar to RCD one 5
Potri.016G028900	1.49179	disproportionating enzyme 2
Potri.008G192000	1.49178	Domain of unknown function (DUF23)
Potri.018G019000	1.49173	WRKY DNA-binding protein 32
Potri.015G006200	1.48974	growth-regulating factor 7
Potri.008G137700	1.48802	ARM repeat superfamily protein
Potri.007G138100	1.48779	erf domain protein 9
Potri.014G154200	1.48481	APS reductase 3
Potri.001G167900	1.48199	Cytochrome P450 superfamily protein
Potri.017G120400	1.48188	MATE efflux family protein
Potri.011G068700	1.48181	Leucine-rich repeat protein kinase family protein
Potri.T003400	1.47929	S-locus lectin protein kinase family protein
Potri.006G202600	1.47743	plant U-box 22
Potri.001G388200	1.47638	n/a
Potri.006G065700	1.47624	Raffinose synthase family protein
Potri.007G007800	1.47606	1-amino-cyclopropane-1-carboxylate synthase 8
Potri.017G038100	1.47528	Peroxidase superfamily protein
Potri.004G135500	1.47518	Leucine-rich repeat transmembrane protein kinase
Potri.019G064300	1.47513	Eukaryotic aspartyl protease family protein
Potri.002G114500	1.47434	FAD/NAD(P)-binding oxidoreductase family protein
Potri.005G257900	1.47378	basic region/leucine zipper motif 60
Potri.001G239100	1.4726	U-box domain-containing protein kinase family protein
Potri.T174200	1.47104	chorismate mutase 2
Potri.T103900	1.47077	GDP-D-mannose 3\',5\'-epimerase
Potri.003G188900	1.46972	sulfotransferase 2A
Potri.002G108600	1.46971	Phosphoglycerate mutase family protein
Potri.017G073700	1.46943	TRICHOME BIREFRINGENCE-LIKE 22
Potri.001G219300	1.4641	Plant L-ascorbate oxidase
Potri.T016200	1.46051	NB-ARC domain-containing disease resistance protein
Potri.008G140000	1.45859	n/a
Potri.008G130700	1.45599	n/a
Potri.002G094500	1.45589	Haloacid dehalogenase-like hydrolase (HAD) superfamily protein
Potri.007G015700	1.45451	Pectin lyase-like superfamily protein
Potri.018G138700	1.45347	Protein kinase superfamily protein
Potri.001G011000	1.45342	Peroxidase superfamily protein
Potri.010G201900	1.45017	n/a
Potri.018G150800	1.44794	Protein phosphatase 2C family protein
Potri.006G219100	1.44515	Protein of unknown function (DUF1677)
Potri.001G061700	1.4427	somatic embryogenesis receptor-like kinase 1
Potri.018G127100	1.44236	Calcium-binding EF-hand family protein
Potri.005G084700	1.43791	n/a
Potri.014G106300	1.43566	basic helix-loop-helix (bHLH) DNA-binding superfamily protein
Potri.003G138800	1.43466	PA-domain containing subtilase family protein
Potri.016G043300	1.43436	n/a
Potri.003G072800	1.43332	pectin methylesterase 3
Potri.004G161500	1.42957	GATA transcription factor 5
Potri.005G015300	1.42957	n/a
Potri.017G112600	1.42859	n/a
Potri.003G087000	1.4269	expansin-like B1
Potri.013G087000	1.42395	Auxin efflux carrier family protein
Potri.002G057200	1.42392	NAC domain containing protein 42
Potri.007G115500	1.42339	cytochrome P450, family 81, subfamily D, polypeptide 8
Potri.006G107100	1.42137	aspartate aminotransferase 1
Potri.018G095200	1.4189	xyloglucan endotransglycosylase 6
Potri.002G165000	1.41566	Late embryogenesis abundant protein
Potri.018G141600	1.41296	basic helix-loop-helix (bHLH) DNA-binding superfamily protein
Potri.008G099800	1.41234	n/a
Potri.010G188000	1.40872	2-oxoglutarate (2OG) and Fe(II)-dependent oxygenase superfamily protein
Potri.001G451900	1.40644	2-oxoglutarate (2OG) and Fe(II)-dependent oxygenase superfamily protein
Potri.013G052600	1.40602	n/a
Potri.009G139800	1.4049	O-methyltransferase family protein
Potri.018G084100	1.4046	n/a
Potri.007G134000	1.40162	PCF11P-similar protein 4
Potri.019G010500	1.40078	RING/U-box superfamily protein
Potri.005G082800	1.39984	gamma-glutamyl transpeptidase 1
Potri.012G001500	1.39443	alternative oxidase 1A
Potri.010G237300	1.39364	Major facilitator superfamily protein
Potri.001G407800	1.39267	cyclic nucleotide-gated cation channel 4
Potri.013G097300	1.39089	disease resistance protein (TIR-NBS-LRR class), putative
Potri.018G070900	1.38993	Cytochrome P450 superfamily protein
Potri.007G017500	1.38658	Lateral root primordium (LRP) protein-related
Potri.003G074400	1.38616	basic helix-loop-helix (bHLH) DNA-binding superfamily protein
Potri.007G142500	1.38613	Disease resistance protein (TIR-NBS-LRR class) family
Potri.002G105000	1.38574	Predicted AT-hook DNA-binding family protein
Potri.007G119700	1.3844	terpene synthase 03
Potri.014G035500	1.38433	mitogen-activated protein kinase kinase kinase 5
Potri.008G100300	1.38172	HCO3- transporter family
Potri.005G184500	1.38169	S-adenosyl-L-methionine-dependent methyltransferases superfamily protein
Potri.011G010200	1.38099	n/a
Potri.T002400	1.37937	Disease resistance protein (TIR-NBS-LRR class) family
Potri.003G139300	1.37909	Integrase-type DNA-binding superfamily protein
Potri.009G050000	1.37803	hexokinase-like 1
Potri.005G069500	1.37726	NAC (No Apical Meristem) domain transcriptional regulator superfamily protein
Potri.009G149200	1.3749	n/a
Potri.011G056900	1.37483	ERF domain protein 12
Potri.010G080900	1.37122	calmodulin 8
Potri.001G300200	1.37083	myb domain protein 73
Potri.007G128900	1.37074	Far-red impaired responsive (FAR1) family protein
Potri.005G057600	1.36735	Transducin/WD40 repeat-like superfamily protein
Potri.011G082400	1.36252	methyl esterase 8
Potri.010G181400	1.36042	dicer-like 2
Potri.002G098000	1.35998	S-adenosyl-L-methionine-dependent methyltransferases superfamily protein
Potri.008G160200	1.3584	CBL-interacting protein kinase 4
Potri.008G111200	1.35717	ATPase E1-E2 type family protein / haloacid dehalogenase-like hydrolase family protein
Potri.002G113600	1.35647	branched-chain amino acid transaminase 2
Potri.006G197500	1.35505	calmodulin-binding family protein
Potri.010G105700	1.3533	flavin-binding, kelch repeat, f box 1
Potri.006G052800	1.3522	seed imbibition 2
Potri.006G004600	1.35161	Calcium-dependent lipid-binding (CaLB domain) family protein
Potri.004G230000	1.35151	Disease resistance protein (TIR-NBS-LRR class) family
Potri.017G015600	1.34978	LRR and NB-ARC domains-containing disease resistance protein
Potri.007G134800	1.34862	Thioredoxin superfamily protein
Potri.005G234200	1.34677	SHI-related sequence 5
Potri.010G223300	1.34552	GATA transcription factor 4
Potri.003G194700	1.34464	sigma factor binding protein 1
Potri.003G197500	1.3443	response regulator 9
Potri.010G108800	1.3437	PLANT CADMIUM RESISTANCE 2
Potri.017G148200	1.34283	UB-like protease 1A
Potri.016G142000	1.34275	calmodulin like 42
Potri.005G132300	1.34272	n/a
Potri.005G247300	1.34237	Prolyl oligopeptidase family protein
Potri.003G066600	1.34232	Cytochrome P450 superfamily protein
Potri.008G204100	1.34195	n/a
Potri.003G014200	1.33868	Disease resistance protein (TIR-NBS-LRR class) family
Potri.013G018600	1.33693	soybean gene regulated by cold-2
Potri.002G140300	1.33584	Protein of unknown function (DUF581)
Potri.015G128700	1.33544	Plant invertase/pectin methylesterase inhibitor superfamily protein
Potri.001G270500	1.33506	cytochrome P450, family 87, subfamily A, polypeptide 2
Potri.007G022300	1.33482	n/a
Potri.006G062900	1.33457	Ankyrin repeat family protein
Potri.003G101500	1.33333	DZC (Disease resistance/zinc finger/chromosome condensation-like region) domain containing protein
Potri.006G114600	1.33248	Basic-leucine zipper (bZIP) transcription factor family protein
Potri.004G098300	1.33242	n/a
Potri.001G056300	1.32565	Protein of unknown function (DUF579)
Potri.004G208600	1.32364	AT-hook protein of GA feedback 1
Potri.005G197500	1.3229	Protein kinase superfamily protein
Potri.014G118200	1.3217	WRKY DNA-binding protein 23
Potri.001G148900	1.32031	chloroplast beta-amylase
Potri.011G029400	1.31804	cysteine-rich RLK (RECEPTOR-like protein kinase) 26
Potri.005G148400	1.31465	Integrase-type DNA-binding superfamily protein
Potri.012G023100	1.31345	GRF1-interacting factor 3
Potri.013G022600	1.31072	cyclin family
Potri.006G259200	1.30531	n/a
Potri.001G158000	1.30204	Nucleotide-diphospho-sugar transferases superfamily protein
Potri.005G108900	1.30041	Peroxidase superfamily protein
Potri.003G130500	1.29863	CCT motif family protein
Potri.011G154500	1.29638	Glycosyl hydrolases family 31 protein
Potri.015G093400	1.29609	AGC (cAMP-dependent, cGMP-dependent and protein kinase C) kinase family protein
Potri.004G148300	1.29601	extra-large G-protein 1
Potri.001G073100	1.29576	CTP synthase family protein
Potri.002G098600	1.29556	Phosphate-responsive 1 family protein
Potri.003G085300	1.29515	Protein kinase superfamily protein
Potri.004G146000	1.29502	2-oxoglutarate (2OG) and Fe(II)-dependent oxygenase superfamily protein
Potri.019G020700	1.29354	AAA-ATPase 1
Potri.016G027400	1.28943	BED zinc finger ;hAT family dimerisation domain
Potri.015G059700	1.28912	transporter associated with antigen processing protein 2
Potri.002G256900	1.2884	Tetratricopeptide repeat (TPR)-like superfamily protein
Potri.013G077500	1.28764	growth-regulating factor 5
Potri.018G112400	1.2851	H(+)-ATPase 8
Potri.005G252000	1.28122	Protein kinase superfamily protein
Potri.010G114100	1.28096	n/a
Potri.005G245300	1.2804	2-oxoglutarate (2OG) and Fe(II)-dependent oxygenase superfamily protein
Potri.004G068000	1.27985	GRAM domain-containing protein / ABA-responsive protein-related
Potri.010G213200	1.27984	hercules receptor kinase 1
Potri.012G048200	1.27959	Calcium-binding EF-hand family protein
Potri.002G045000	1.27863	AUX/IAA transcriptional regulator family protein
Potri.001G310500	1.27755	GTP cyclohydrolase II
Potri.005G161800	1.27279	O-fucosyltransferase family protein
Potri.019G097300	1.26969	Disease resistance protein (TIR-NBS-LRR class) family
Potri.005G209100	1.26928	Protein of unknown function (DUF3049)
Potri.016G097400	1.26762	UDP-glucosyl transferase 73D1
Potri.010G171000	1.26504	Protein of unknown function (DUF793)
Potri.010G136900	1.26357	alpha/beta-Hydrolases superfamily protein
Potri.008G068000	1.26354	SGNH hydrolase-type esterase superfamily protein
Potri.006G102800	1.25594	ammonium transporter 2
Potri.002G053200	1.25475	n/a
Potri.018G124600	1.25359	calmodulin-binding receptor-like cytoplasmic kinase 3
Potri.007G108600	1.25144	alcohol dehydrogenase 1
Potri.005G204600	1.25137	Eukaryotic aspartyl protease family protein
Potri.009G169900	1.2511	hydroxy methylglutaryl CoA reductase 1
Potri.007G031100	1.24999	geranylgeranyl pyrophosphate synthase 1
Potri.003G159800	1.24864	respiratory burst oxidase homologue D
Potri.005G087500	1.2484	cellulose synthase 6
Potri.001G225700	1.24804	ribose-5-phosphate isomerase 2
Potri.008G094200	1.24779	beta glucosidase 40
Potri.008G041400	1.24681	Seven transmembrane MLO family protein
Potri.002G174300	1.24569	Dof-type zinc finger DNA-binding family protein
Potri.002G104400	1.24554	uncoupling protein 5
Potri.007G108400	1.24461	alcohol dehydrogenase 1
Potri.002G207400	1.2444	Flavin-containing monooxygenase family protein
Potri.010G043800	1.24344	cysteine-rich RLK (RECEPTOR-like protein kinase) 2
Potri.011G029100	1.24335	cysteine-rich RLK (RECEPTOR-like protein kinase) 14
Potri.014G068700	1.24327	Leucine-rich repeat protein kinase family protein
Potri.009G019200	1.24194	NAC domain containing protein 61
Potri.005G213800	1.2402	Plant protein of unknown function (DUF828) with plant pleckstrin homology-like region
Potri.015G027200	1.23377	P-loop containing nucleoside triphosphate hydrolases superfamily protein
Potri.012G117500	1.23336	Homeodomain-like superfamily protein
Potri.005G219500	1.2326	WRKY DNA-binding protein 21
Potri.001G104500	1.23036	glutamate-cysteine ligase
Potri.013G000400	1.22972	Glutamyl/glutaminyl-tRNA synthetase, class Ic
Potri.008G116600	1.22932	NAC (No Apical Meristem) domain transcriptional regulator superfamily protein
Potri.017G148300	1.22918	n/a
Potri.017G145700	1.22378	beta-hydroxylase 1
Potri.009G097300	1.22362	Cyclase family protein
Potri.008G061700	1.22216	n/a
Potri.001G141400	1.22121	Tetraspanin family protein
Potri.004G173400	1.22111	Major facilitator superfamily protein
Potri.008G066000	1.21989	ortholog of sugar beet HS1 PRO-1 2
Potri.019G003400	1.21961	FAD/NAD(P)-binding oxidoreductase family protein
Potri.005G082900	1.21921	Transcription factor jumonji (jmjC) domain-containing protein
Potri.019G097500	1.21629	disease resistance protein (TIR-NBS-LRR class), putative
Potri.007G043900	1.21625	Protein of unknown function (DUF1685)
Potri.014G044500	1.21333	ferredoxin-related
Potri.010G157900	1.21294	ABI five binding protein 2
Potri.004G197600	1.21213	Late embryogenesis abundant (LEA) hydroxyproline-rich glycoprotein family
Potri.001G245000	1.21011	NAD(P)-binding Rossmann-fold superfamily protein
Potri.001G268500	1.20859	n/a
Potri.018G026200	1.20825	adenine phosphoribosyltransferase 5
Potri.002G127300	1.20699	Protein phosphatase 2C family protein
Potri.008G172500	1.20547	isopropyl malate isomerase large subunit 1
Potri.009G072900	1.20492	glutamine-dependent asparagine synthase 1
Potri.004G099800	1.20469	n/a
Potri.012G056400	1.20355	Protein of unknown function (DUF1666)
Potri.012G077200	1.20355	GATA type zinc finger transcription factor family protein
Potri.001G092800	1.20342	alpha/beta-Hydrolases superfamily protein
Potri.018G121500	1.203	glucuronidase 3
Potri.005G138500	1.20194	Remorin family protein
Potri.007G119600	1.20168	Protein of unknown function (DUF1218)
Potri.006G016200	1.20168	SCARECROW-like 13
Potri.007G108500	1.20071	alcohol dehydrogenase 1
Potri.010G210500	1.20029	Protein of unknown function (DUF674)
Potri.003G076900	1.19945	Pectin lyase-like superfamily protein
Potri.002G220300	1.19874	Pentatricopeptide repeat (PPR) superfamily protein
Potri.015G086400	1.19692	seed imbibition 2
Potri.006G202200	1.19642	syntaxin of plants 121
Potri.002G114300	1.19487	Transmembrane amino acid transporter family protein
Potri.008G009300	1.19323	PEP1 receptor 1
Potri.002G082400	1.19302	IAA-leucine resistant (ILR)-like gene 6
Potri.016G127300	1.19264	Tautomerase/MIF superfamily protein
Potri.001G385400	1.18636	Leucine-rich repeat transmembrane protein kinase
Potri.005G208700	1.18547	n/a
Potri.006G177700	1.18522	nodulin MtN21 /EamA-like transporter family protein
Potri.006G177600	1.18422	nodulin MtN21 /EamA-like transporter family protein
Potri.001G320000	1.18303	UDP-D-glucuronate 4-epimerase 6
Potri.012G037700	1.18183	DNA glycosylase superfamily protein
Potri.001G298300	1.18139	Auxin-responsive GH3 family protein
Potri.006G226600	1.18117	IQ-domain 6
Potri.009G010800	1.18072	Putative lysine decarboxylase family protein
Potri.011G158500	1.18016	FAD-binding Berberine family protein
Potri.008G123100	1.17781	C2H2 and C2HC zinc fingers superfamily protein
Potri.006G203100	1.17754	Aluminium activated malate transporter family protein
Potri.005G240300	1.17753	Protein of unknown function (DUF668)
Potri.001G070400	1.17673	Calcium-dependent lipid-binding (CaLB domain) family protein
Potri.007G080800	1.17618	n/a
Potri.010G120600	1.17602	Class I glutamine amidotransferase-like superfamily protein
Potri.013G153400	1.17464	WRKY DNA-binding protein 33
Potri.001G025400	1.17029	NB-ARC domain-containing disease resistance protein
Potri.006G038700	1.17026	Transmembrane amino acid transporter family protein
Potri.004G047500	1.17024	ERF domain protein 12
Potri.007G091900	1.16888	n/a
Potri.001G112100	1.16876	phospholipase D beta 1
Potri.002G160300	1.16836	U-box domain-containing protein kinase family protein
Potri.002G199800	1.1675	GATA type zinc finger transcription factor family protein
Potri.005G185400	1.16731	Thiamin diphosphate-binding fold (THDP-binding) superfamily protein
Potri.018G114200	1.16684	n/a
Potri.009G073000	1.1653	Protein phosphatase 2C family protein
Potri.004G024400	1.16255	cysteine-rich RLK (RECEPTOR-like protein kinase) 10
Potri.010G100600	1.15983	Bifunctional inhibitor/lipid-transfer protein/seed storage 2S albumin superfamily protein
Potri.008G121700	1.15875	n/a
Potri.009G005700	1.15871	CHY-type/CTCHY-type/RING-type Zinc finger protein
Potri.001G027000	1.15485	response regulator 9
Potri.006G044600	1.15431	dehydration-induced protein (ERD15)
Potri.008G131200	1.1543	Polyketide cyclase/dehydrase and lipid transport superfamily protein
Potri.004G053800	1.15236	SGNH hydrolase-type esterase superfamily protein
Potri.006G023700	1.15154	UDP-Glycosyltransferase superfamily protein
Potri.005G185600	1.14968	ACT domain repeat 3
Potri.007G017000	1.14915	K-box region and MADS-box transcription factor family protein
Potri.009G143300	1.1479	lysm domain GPI-anchored protein 2 precursor
Potri.009G027100	1.14698	Protein of unknown function (DUF1635)
Potri.005G195600	1.1461	Peroxidase superfamily protein
Potri.010G147700	1.14486	WRKY DNA-binding protein 48
Potri.001G361200	1.14447	tornado 1
Potri.014G060000	1.14386	n/a
Potri.001G256700	1.14358	myosin-related
Potri.014G100900	1.14286	Dof-type zinc finger DNA-binding family protein
Potri.018G091600	1.14275	AINTEGUMENTA-like 5
Potri.002G019200	1.1406	n/a
Potri.002G011700	1.14015	Protein of unknown function (DUF630 and DUF632)
Potri.001G132800	1.13991	n/a
Potri.006G219500	1.13769	G protein alpha subunit 1
Potri.008G026700	1.136	Transmembrane amino acid transporter family protein
Potri.001G266400	1.13384	Cellulose synthase family protein
Potri.T048300	1.13327	disease resistance protein (TIR-NBS-LRR class)
Potri.003G206500	1.13296	n/a
Potri.017G013300	1.13284	Protein phosphatase 2C family protein
Potri.007G019600	1.13234	P-loop containing nucleoside triphosphate hydrolases superfamily protein
Potri.002G130700	1.13071	allene oxide synthase
Potri.010G000800	1.13014	Drought-responsive family protein
Potri.004G143500	1.12843	Protein of unknown function (DUF1645)
Potri.005G127800	1.12755	Protein of unknown function (DUF607)
Potri.005G108700	1.12695	Eukaryotic aspartyl protease family protein
Potri.016G120100	1.12637	Thiamine pyrophosphate dependent pyruvate decarboxylase family protein
Potri.003G159200	1.12493	Protein of unknown function (DUF1624)
Potri.014G019700	1.12465	NAD(P)-binding Rossmann-fold superfamily protein
Potri.010G001200	1.12457	n/a
Potri.001G249200	1.12255	thiaminC
Potri.T030300	1.12136	TOXICOS EN LEVADURA 2
Potri.012G095100	1.12061	Transducin/WD40 repeat-like superfamily protein
Potri.004G202400	1.12018	Glycosyl hydrolase superfamily protein
Potri.013G120200	1.11974	serine carboxypeptidase-like 19
Potri.014G035700	1.11607	ADR1-like 1
Potri.016G014400	1.11565	UDP-glucosyl transferase 71C4
Potri.015G093100	1.11489	Leucine-rich repeat protein kinase family protein
Potri.001G154200	1.11381	ethylene responsive element binding factor 5
Potri.006G086900	1.11365	Haloacid dehalogenase-like hydrolase (HAD) superfamily protein
Potri.007G031400	1.1134	Protein of unknown function (DUF607)
Potri.002G097500	1.11323	general regulatory factor 12
Potri.007G100100	1.11321	amino acid permease 2
Potri.015G136500	1.11219	n/a
Potri.014G145700	1.11202	Aspartate kinase family protein
Potri.001G105900	1.1118	AMP-dependent synthetase and ligase family protein
Potri.015G144800	1.11158	PAR1 protein
Potri.005G087300	1.10962	ribonucleotide reductase 1
Potri.005G119800	1.10895	HOPZ-ACTIVATED RESISTANCE 1
Potri.015G103900	1.10885	Matrixin family protein
Potri.014G018700	1.1052	acyl-CoA-binding domain 3
Potri.010G148200	1.10397	n/a
Potri.005G077600	1.10328	acyl-CoA oxidase 2
Potri.011G129000	1.10304	S-locus lectin protein kinase family protein
Potri.004G102200	1.10295	n/a
Potri.002G170000	1.10271	cyclic nucleotide gated channel 10
Potri.001G106700	1.10236	Myosin heavy chain-related protein
Potri.001G358600	1.10232	Remorin family protein
Potri.017G013700	1.10217	erf domain protein 9
Potri.009G100200	1.10206	plant U-box 26
Potri.008G213400	1.10065	Drought-responsive family protein
Potri.014G132100	1.10052	Tetratricopeptide repeat (TPR)-like superfamily protein
Potri.008G017100	1.09945	cationic amino acid transporter 6
Potri.013G064800	1.09928	Uncharacterized conserved protein (DUF2215)
Potri.002G070500	1.09873	plant U-box 29
Potri.008G020700	1.09798	ACT domain-containing protein
Potri.004G071100	1.09743	phosphatase-related
Potri.009G118100	1.09731	NmrA-like negative transcriptional regulator family protein
Potri.012G048900	1.09684	laccase 1
Potri.019G001500	1.09586	Protein of unknown function (DUF668)
Potri.001G169500	1.09574	Integrase-type DNA-binding superfamily protein
Potri.012G128900	1.09298	Protein of unknown function (DUF1442)
Potri.004G168900	1.09226	Protein of unknown function (DUF803)
Potri.011G128300	1.09167	S-adenosyl-L-methionine-dependent methyltransferases superfamily protein
Potri.001G142200	1.09128	Basic helix-loop-helix (bHLH) DNA-binding family protein
Potri.015G099500	1.08992	Heavy metal transport/detoxification superfamily protein
Potri.016G117400	1.08919	ALC-interacting protein 1
Potri.003G165500	1.08894	GRAM domain family protein
Potri.012G076100	1.0879	S-adenosyl-L-methionine-dependent methyltransferases superfamily protein
Potri.015G099200	1.08747	WRKY DNA-binding protein 75
Potri.010G082000	1.08619	heat shock transcription factor A6B
Potri.009G168600	1.08485	Calcium-dependent protein kinase family protein
Potri.009G105400	1.08402	Protein of unknown function (DUF1645)
Potri.009G020700	1.08275	protein kinase 2A
Potri.004G132700	1.08242	Glycosyl hydrolase superfamily protein
Potri.010G088600	1.0815	heat-shock protein 70T-2
Potri.006G136300	1.08073	RNA polymerases N / 8 kDa subunit
Potri.005G215600	1.07888	ATPase E1-E2 type family protein / haloacid dehalogenase-like hydrolase family protein
Potri.018G054800	1.07741	Pyridoxal phosphate phosphatase-related protein
Potri.016G082100	1.07696	aluminum sensitive 3
Potri.004G117100	1.07679	COBRA-like protein 1 precursor
Potri.012G113500	1.07545	glutamate dehydrogenase 2
Potri.010G149400	1.07524	serine carboxypeptidase-like 33
Potri.008G096000	1.07461	Purple acid phosphatases superfamily protein
Potri.016G109700	1.07388	O-fucosyltransferase family protein
Potri.004G235000	1.07367	Protein of unknown function (DUF1218)
Potri.002G065300	1.0729	Peroxidase superfamily protein
Potri.002G049200	1.07224	Plant protein of unknown function (DUF828) with plant pleckstrin homology-like region
Potri.018G037300	1.07224	rhomboid-like protein 11
Potri.015G086200	1.07161	RING domain ligase2
Potri.006G066600	1.06896	indole-3-acetic acid inducible 11
Potri.001G343800	1.06893	NAC domain containing protein 44
Potri.004G026000	1.06763	cysteine-rich RLK (RECEPTOR-like protein kinase) 25
Potri.009G112300	1.06722	lysophosphatidyl acyltransferase 5
Potri.007G068600	1.06606	Tetratricopeptide repeat (TPR)-like superfamily protein
Potri.007G042800	1.06605	PLANT CADMIUM RESISTANCE 2
Potri.011G056000	1.06262	Mitochondrial substrate carrier family protein
Potri.014G161000	1.06134	IQ-domain 33
Potri.003G127800	1.06103	P-loop nucleoside triphosphate hydrolases superfamily protein with CH (Calponin Homology) domain
Potri.006G166800	1.06042	GDSL-like Lipase/Acylhydrolase superfamily protein
Potri.002G002100	1.0592	n/a
Potri.009G035000	1.05595	Homeodomain-like superfamily protein
Potri.001G388900	1.05527	n/a
Potri.005G099700	1.05462	serine acetyltransferase 3;2
Potri.005G216100	1.05436	Ggamma-subunit 1
Potri.001G066000	1.05366	n/a
Potri.014G036600	1.05351	Dof-type zinc finger DNA-binding family protein
Potri.014G031700	1.0526	AP2/B3-like transcriptional factor family protein
Potri.018G098000	1.05158	RING/U-box superfamily protein
Potri.017G065500	1.0505	Protein kinase superfamily protein
Potri.006G057800	1.04999	uv-b-insensitive 4
Potri.010G122900	1.04963	glutamine-tRNA ligase, putative / glutaminyl-tRNA synthetase, putative / GlnRS, putative
Potri.005G259100	1.04792	n/a
Potri.015G126900	1.04574	Haloacid dehalogenase-like hydrolase (HAD) superfamily protein
Potri.001G018700	1.04534	NIMA-related kinase 5
Potri.009G134600	1.04496	RAC-like 3
Potri.009G139700	1.04386	O-methyltransferase family protein
Potri.004G187900	1.04278	nucleobase-ascorbate transporter 12
Potri.001G404100	1.03891	NAC (No Apical Meristem) domain transcriptional regulator superfamily protein
Potri.002G114200	1.03826	Cellulose-synthase-like C12
Potri.010G233700	1.0372	Protein of unknown function (DUF668)
Potri.006G228400	1.03633	leucine-rich repeat transmembrane protein kinase family protein
Potri.013G126800	1.03555	basic helix-loop-helix (bHLH) DNA-binding superfamily protein
Potri.003G046300	1.0337	n/a
Potri.002G030400	1.03341	Mannose-binding lectin superfamily protein
Potri.018G099800	1.03222	tetraspanin8
Potri.001G172500	1.03215	n/a
Potri.004G005300	1.03205	STRUBBELIG-receptor family 8
Potri.003G034600	1.03172	Pyridoxal phosphate phosphatase-related protein
Potri.001G298800	1.03171	n/a
Potri.001G352500	1.03126	Ca2+ activated outward rectifying K+ channel 6
Potri.006G135200	1.03088	RAS associated with diabetes protein 51
Potri.014G014500	1.03019	Uncharacterised conserved protein UCP031279
Potri.011G114600	1.03004	n/a
Potri.002G172000	1.03002	defective in meristem silencing 3
Potri.004G086900	1.02881	alpha/beta-Hydrolases superfamily protein
Potri.016G143900	1.02808	GRAS family transcription factor
Potri.010G010500	1.02797	TOXICOS EN LEVADURA 2
Potri.013G028800	1.02733	Histone superfamily protein
Potri.008G121900	1.0273	Adenine nucleotide alpha hydrolases-like superfamily protein
Potri.005G051700	1.02521	Duplicated homeodomain-like superfamily protein
Potri.001G017100	1.02495	n/a
Potri.013G083300	1.02473	AZA-guanine resistant1
Potri.010G081500	1.02462	DNA repair (Rad51) family protein
Potri.005G215100	1.02381	C2H2 and C2HC zinc fingers superfamily protein
Potri.009G055800	1.02219	Protein of unknown function (DUF793)
Potri.014G052900	1.02072	Protein of unknown function (DUF581)
Potri.008G127600	1.02042	ribose-5-phosphate isomerase 2
Potri.011G070000	1.01972	n/a
Potri.009G091200	1.01912	RING/U-box superfamily protein
Potri.014G118400	1.01842	stachyose synthase
Potri.T143400	1.01771	pyruvate decarboxylase-2
Potri.002G131300	1.01725	IBR domain-containing protein
Potri.004G189900	1.01431	UDP-D-apiose/UDP-D-xylose synthase 2
Potri.004G054100	1.01386	Thiamine pyrophosphate dependent pyruvate decarboxylase family protein
Potri.010G076800	1.01298	winged-helix DNA-binding transcription factor family protein
Potri.007G072300	1.01237	serine carboxypeptidase-like 35
Potri.009G090200	1.01068	Erv1/Alr family protein
Potri.001G136200	1.00988	cellulose synthase-like D3
Potri.003G094100	1.00819	Inositol 1,3,4-trisphosphate 5/6-kinase family protein
Potri.001G011300	1.00793	peroxidase CB
Potri.001G175200	1.00752	nucleotide transporter 1
Potri.009G149400	1.00746	histone deacetylase 3
Potri.002G052700	1.00732	ARM repeat protein interacting with ABF2
Potri.002G037400	1.00704	Sugar isomerase (SIS) family protein
Potri.012G002200	1.00613	cyclic nucleotide gated channel 1
Potri.014G077700	1.00605	SET domain-containing protein
Potri.002G164400	1.0041	WRKY family transcription factor
Potri.014G176000	1.00332	n/a
Potri.011G066000	1.00234	Ribosomal protein L36e family protein
Potri.002G102500	1.00197	n/a
Potri.002G054900	-1.00013	Eukaryotic aspartyl protease family protein
Potri.T149500	-1.0004	glutathione S-transferase tau 7
Potri.014G007100	-1.00108	basic leucine-zipper 6
Potri.001G466200	-1.00123	alpha/beta-Hydrolases superfamily protein
Potri.T131700	-1.0019	NAD(P)-linked oxidoreductase superfamily protein
Potri.014G044100	-1.00232	Plant invertase/pectin methylesterase inhibitor superfamily protein
Potri.005G063600	-1.00308	n/a
Potri.014G183800	-1.00352	O-Glycosyl hydrolases family 17 protein
Potri.004G075900	-1.00356	Class I glutamine amidotransferase-like superfamily protein
Potri.018G115100	-1.00563	DNA-binding protein phosphatase 1
Potri.015G095200	-1.0079	n/a
Potri.017G130800	-1.00806	plasmodesmata-located protein 7
Potri.006G216200	-1.00819	RING/U-box superfamily protein
Potri.016G073700	-1.00859	NAD(P)-binding Rossmann-fold superfamily protein
Potri.010G151700	-1.00876	Translation initiation factor SUI1 family protein
Potri.006G060300	-1.01103	flavin-dependent monooxygenase 1
Potri.008G092700	-1.01137	Glycosyltransferase family 61 protein
Potri.003G059400	-1.01161	alpha/beta-Hydrolases superfamily protein
Potri.006G147300	-1.01218	Lycopene beta/epsilon cyclase protein
Potri.008G187400	-1.01282	alanine-2-oxoglutarate aminotransferase 2
Potri.002G234100	-1.01324	NAD(P)-linked oxidoreductase superfamily protein
Potri.004G092500	-1.01369	carboxyesterase 18
Potri.015G127800	-1.0139	Plant invertase/pectin methylesterase inhibitor superfamily
Potri.004G160300	-1.01397	Papain family cysteine protease
Potri.004G232900	-1.01509	HAD superfamily, subfamily IIIB acid phosphatase
Potri.001G436700	-1.01539	glutathione S-transferase TAU 19
Potri.001G406600	-1.01679	Protein of unknown function (DUF761)
Potri.002G120200	-1.01761	acyl-CoA-binding domain 3
Potri.005G079700	-1.01784	FK506-binding protein 16-2
Potri.012G050000	-1.01794	n/a
Potri.001G312600	-1.01889	UDP-glucosyl transferase 85A2
Potri.008G159500	-1.01893	n/a
Potri.004G033900	-1.01933	F-box/RNI-like superfamily protein
Potri.005G040400	-1.0195	histidine-containing phosphotransmitter 1
Potri.006G185400	-1.01955	fatty acid desaturase 6
Potri.013G047900	-1.01957	AAA-ATPase 1
Potri.009G127800	-1.01984	Calcium-binding EF-hand family protein
Potri.016G016700	-1.02026	UDP-glucosyl transferase 71B1
Potri.016G092600	-1.02043	HOPZ-ACTIVATED RESISTANCE 1
Potri.003G173300	-1.02099	microtubule-associated protein 65-8
Potri.016G024500	-1.02116	metacaspase 9
Potri.013G010400	-1.02154	Protein of unknown function (DUF1645)
Potri.009G115800	-1.02181	Erythronate-4-phosphate dehydrogenase family protein
Potri.003G214500	-1.02316	Peroxidase superfamily protein
Potri.003G110700	-1.02331	n/a
Potri.014G040700	-1.02411	thaumatin-like protein 3
Potri.006G060200	-1.02438	flavin-dependent monooxygenase 1
Potri.016G040200	-1.0244	lycopene cyclase
Potri.011G015800	-1.02452	Ankyrin repeat family protein
Potri.005G137500	-1.02502	KIP-related protein 6
Potri.014G053700	-1.02503	Plant protein of unknown function (DUF247)
Potri.001G293400	-1.0255	APS kinase
Potri.011G087200	-1.02599	mannose-1-phosphate guanylyltransferase (GDP)s;GDP-galactose:mannose-1-phosphate guanylyltransferases;GDP-galactose:glucose-1-phosphate guanylyltransferases;GDP-galactose:myoinositol-1-phosphate guanylyltransferases;glucose-1-phosphate guanylyltransferase
Potri.010G041100	-1.02622	carbonic anhydrase 2
Potri.001G275300	-1.0269	Phospholipase A2 family protein
Potri.009G103500	-1.02735	Protein of unknown function DUF829, transmembrane 53
Potri.003G167100	-1.0274	Pollen Ole e 1 allergen and extensin family protein
Potri.007G081100	-1.02746	SKP1 interacting partner 6
Potri.012G033200	-1.02788	Leucine-rich repeat protein kinase family protein
Potri.003G046600	-1.02947	n/a
Potri.006G137000	-1.03009	SAUR-like auxin-responsive protein family
Potri.010G073900	-1.03032	n/a
Potri.001G032800	-1.03049	Cytochrome P450 superfamily protein
Potri.008G142500	-1.03168	indeterminate(ID)-domain 5
Potri.001G380100	-1.0335	glyoxalase II 3
Potri.010G038900	-1.03351	ARM repeat superfamily protein
Potri.014G153700	-1.0337	Galactosyltransferase family protein
Potri.001G174400	-1.03386	Protein of unknown function, DUF642
Potri.003G006000	-1.03392	cytochrome P450, family 81, subfamily D, polypeptide 8
Potri.015G026600	-1.03447	n/a
Potri.005G241000	-1.03489	Pathogenesis-related thaumatin superfamily protein
Potri.012G044900	-1.03509	jasmonate-zim-domain protein 3
Potri.008G014300	-1.03529	Leucine-rich repeat protein kinase family protein
Potri.017G006000	-1.0363	Zinc-binding dehydrogenase family protein
Potri.006G038400	-1.0366	glutamate synthase 1
Potri.005G178600	-1.03745	F-box protein 7
Potri.016G084000	-1.0386	n/a
Potri.007G077500	-1.03877	Protein of unknown function (DUF3511)
Potri.009G114600	-1.04109	unknown seed protein like 1
Potri.T012500	-1.04184	BURP domain-containing protein
Potri.001G455700	-1.04316	Protein of unknown function (DUF1162)
Potri.012G069500	-1.04328	BANQUO 3
Potri.013G041000	-1.04346	basic helix-loop-helix (bHLH) DNA-binding superfamily protein
Potri.006G186200	-1.0437	SOS3-interacting protein 3
Potri.003G185000	-1.04407	n/a
Potri.006G189000	-1.04552	Leucine-rich repeat transmembrane protein kinase family protein
Potri.003G132100	-1.04593	from the Czech \'roh\' meaning \'corner\'
Potri.013G134900	-1.04594	alpha/beta-Hydrolases superfamily protein
Potri.005G116600	-1.04614	histone H1-3
Potri.005G098200	-1.0467	NAC domain containing protein 1
Potri.002G160000	-1.04706	Protein of unknown function (DUF3741)
Potri.004G102000	-1.04748	AMP-dependent synthetase and ligase family protein
Potri.003G100200	-1.04857	pinoresinol reductase 1
Potri.009G155800	-1.04989	alpha/beta-Hydrolases superfamily protein
Potri.T040300	-1.04997	root hair specific 14
Potri.001G337100	-1.05153	nodulin MtN21 /EamA-like transporter family protein
Potri.001G273900	-1.05202	F-box family protein
Potri.013G155100	-1.05267	with no lysine (K) kinase 4
Potri.004G232400	-1.05272	Leucine-rich repeat protein kinase family protein
Potri.010G244100	-1.05315	n/a
Potri.010G027400	-1.05323	n/a
Potri.012G106600	-1.05331	magnesium-protoporphyrin IX methyltransferase
Potri.016G102100	-1.05359	NAD(P)-linked oxidoreductase superfamily protein
Potri.003G215600	-1.05376	Cation efflux family protein
Potri.T149300	-1.05404	cinnamyl-alcohol dehydrogenase
Potri.010G109900	-1.05453	Protein of unknown function, DUF593
Potri.011G135000	-1.055	methylesterase PCR A
Potri.005G196100	-1.05517	one-helix protein 2
Potri.007G059300	-1.05664	acyl activating enzyme 1
Potri.006G065500	-1.05761	Bifunctional inhibitor/lipid-transfer protein/seed storage 2S albumin superfamily protein
Potri.007G070200	-1.05769	mitogen-activated protein kinase kinase kinase 7
Potri.009G031800	-1.0579	expansin A4
Potri.001G184100	-1.05848	HD-ZIP IV family of homeobox-leucine zipper protein with lipid-binding START domain
Potri.007G056300	-1.05918	Glycosyl hydrolase family 38 protein
Potri.010G224200	-1.0593	PHE ammonia lyase 1
Potri.013G008200	-1.06032	Galactose oxidase/kelch repeat superfamily protein
Potri.015G023800	-1.06038	multidrug resistance-associated protein 14
Potri.019G070500	-1.06068	Disease resistance protein (TIR-NBS-LRR class) family
Potri.008G061100	-1.06177	Major facilitator superfamily protein
Potri.017G032200	-1.06179	inositol transporter 1
Potri.001G241400	-1.06192	n/a
Potri.001G069000	-1.062	Auxin-responsive GH3 family protein
Potri.005G061500	-1.06231	Plant invertase/pectin methylesterase inhibitor superfamily
Potri.003G119700	-1.06241	AGAMOUS-like 19
Potri.003G171400	-1.063	HCP-like superfamily protein with MYND-type zinc finger
Potri.008G040000	-1.06605	alpha/beta-Hydrolases superfamily protein
Potri.005G094900	-1.06617	nuclear factor Y, subunit C2
Potri.008G006300	-1.06799	Kelch repeat-containing F-box family protein
Potri.014G074500	-1.06843	xylem serine peptidase 1
Potri.014G072000	-1.06911	cytochrome P450, family 704, subfamily A, polypeptide 2
Potri.006G087100	-1.07039	laccase 17
Potri.011G122100	-1.0709	Aluminium induced protein with YGL and LRDR motifs
Potri.017G050900	-1.07103	UbiA prenyltransferase family protein
Potri.004G032900	-1.07132	MLP-like protein 423
Potri.006G157200	-1.07296	fatty acyl-ACP thioesterases B
Potri.010G186700	-1.07345	basic helix-loop-helix (bHLH) DNA-binding superfamily protein
Potri.019G018100	-1.07347	phosphoenolpyruvate carboxylase kinase 2
Potri.006G029900	-1.0755	alpha-L-arabinofuranosidase 1
Potri.008G011300	-1.07738	Ethylene insensitive 3 family protein
Potri.019G037400	-1.07766	Glycosyl hydrolase family protein
Potri.013G056800	-1.07815	tubulin alpha-5
Potri.005G070700	-1.07945	n/a
Potri.001G048700	-1.07975	pleiotropic drug resistance 12
Potri.006G034900	-1.08033	Homeodomain-like superfamily protein
Potri.006G015200	-1.08064	inositol transporter 4
Potri.008G189200	-1.08097	Pectin lyase-like superfamily protein
Potri.003G057400	-1.08293	gibberellin 3-oxidase 1
Potri.017G086200	-1.08415	NAC domain containing protein 100
Potri.010G192800	-1.0842	n/a
Potri.009G118800	-1.08423	Glucose-1-phosphate adenylyltransferase family protein
Potri.004G112800	-1.08433	malate dehydrogenase
Potri.006G037900	-1.08458	n/a
Potri.002G111700	-1.08512	Leucine-rich repeat transmembrane protein kinase family protein
Potri.014G168300	-1.08591	Galactose oxidase/kelch repeat superfamily protein
Potri.016G071700	-1.08713	n/a
Potri.004G134800	-1.08827	Peroxidase superfamily protein
Potri.019G041100	-1.0893	AIG2-like (avirulence induced gene) family protein
Potri.016G101400	-1.08931	zinc-finger protein 10
Potri.005G017300	-1.0908	nicotianamine synthase 3
Potri.005G166700	-1.09109	Haloacid dehalogenase-like hydrolase (HAD) superfamily protein
Potri.017G084700	-1.09142	n/a
Potri.004G199500	-1.09144	n/a
Potri.013G120700	-1.0925	proteophosphoglycan-related
Potri.004G183200	-1.09516	O-fucosyltransferase family protein
Potri.003G128600	-1.09551	plasma membrane intrinsic protein 1;4
Potri.013G145600	-1.09573	transferases;folic acid binding
Potri.008G061800	-1.0962	Bifunctional inhibitor/lipid-transfer protein/seed storage 2S albumin superfamily protein
Potri.017G122900	-1.09746	S-adenosyl-L-methionine-dependent methyltransferases superfamily protein
Potri.001G020200	-1.09795	Basic-leucine zipper (bZIP) transcription factor family protein
Potri.T170200	-1.09803	O-acyltransferase (WSD1-like) family protein
Potri.T129800	-1.09824	NB-ARC domain-containing disease resistance protein
Potri.012G000800	-1.09836	regulatory components of ABA receptor 3
Potri.012G041800	-1.09837	alpha/beta-Hydrolases superfamily protein
Potri.010G161200	-1.09858	nodulin-related protein 1
Potri.T046200	-1.09868	chloride channel C
Potri.006G058700	-1.09902	C2 calcium/lipid-binding plant phosphoribosyltransferase family protein
Potri.006G015300	-1.09908	inositol transporter 4
Potri.008G190500	-1.0993	Protein of unknown function (DUF1336)
Potri.003G191200	-1.09975	fucosyltransferase 1
Potri.002G042200	-1.10106	cytochrome P450, family 94, subfamily B, polypeptide 1
Potri.019G002200	-1.10117	SAUR-like auxin-responsive protein family
Potri.006G203000	-1.10122	BEL1-like homeodomain 1
Potri.008G148400	-1.10149	myb domain protein 88
Potri.006G221000	-1.10179	cytokinin oxidase 7
Potri.017G040800	-1.10267	beta-amylase 5
Potri.015G004200	-1.10345	Calcium-binding endonuclease/exonuclease/phosphatase family
Potri.011G112700	-1.10356	Aldolase-type TIM barrel family protein
Potri.001G024100	-1.10486	Plant calmodulin-binding protein-related
Potri.014G082100	-1.10493	AT hook motif DNA-binding family protein
Potri.004G034700	-1.10534	multidrug resistance-associated protein 2
Potri.010G052700	-1.10591	RING/U-box superfamily protein
Potri.005G068900	-1.10672	amino acid permease 2
Potri.002G078700	-1.10726	NAD kinase 2
Potri.001G145800	-1.10734	Peroxidase superfamily protein
Potri.003G099400	-1.10819	phosphoribulokinase
Potri.003G023300	-1.10964	loricrin-related
Potri.004G143200	-1.11002	alpha/beta-Hydrolases superfamily protein
Potri.004G020100	-1.11078	Polyketide cyclase/dehydrase and lipid transport superfamily protein
Potri.010G024500	-1.11142	flowering promoting factor 1
Potri.004G021000	-1.11221	xyloglucan endotransglucosylase/hydrolase 8
Potri.002G032500	-1.11232	Wound-responsive family protein
Potri.018G132000	-1.11372	non-intrinsic ABC protein 3
Potri.002G013400	-1.11455	Zinc-binding alcohol dehydrogenase family protein
Potri.005G177500	-1.11559	long chain acyl-CoA synthetase 9
Potri.001G049700	-1.11571	CLAVATA3/ESR-RELATED 44
Potri.013G066800	-1.11659	Peroxidase superfamily protein
Potri.012G032300	-1.11666	Uncharacterised protein family (UPF0497)
Potri.001G469600	-1.11685	Chaperone DnaJ-domain superfamily protein
Potri.008G064500	-1.1172	n/a
Potri.004G043500	-1.11742	phosphate 2
Potri.009G075300	-1.11801	tetratricopeptide repeat (TPR)-containing protein
Potri.019G019300	-1.11925	Pentatricopeptide repeat (PPR-like) superfamily protein
Potri.014G113600	-1.12131	HXXXD-type acyl-transferase family protein
Potri.006G141700	-1.12146	Cysteine proteinases superfamily protein
Potri.008G086800	-1.12246	ribonuclease 3
Potri.002G088500	-1.12435	EF hand calcium-binding protein family
Potri.011G070100	-1.12507	WRKY DNA-binding protein 65
Potri.019G100800	-1.12522	RING membrane-anchor 1
Potri.003G101800	-1.12524	alpha/beta-Hydrolases superfamily protein
Potri.008G018600	-1.12592	Core-2/I-branching beta-1,6-N-acetylglucosaminyltransferase family protein
Potri.002G024000	-1.12649	Putative lysine decarboxylase family protein
Potri.010G093300	-1.12697	NAD(P)-linked oxidoreductase superfamily protein
Potri.008G094700	-1.1275	Tetratricopeptide repeat (TPR)-like superfamily protein
Potri.002G257900	-1.12778	cellulose synthase A4
Potri.015G148200	-1.12878	Late embryogenesis abundant (LEA) hydroxyproline-rich glycoprotein family
Potri.010G162100	-1.12894	Glycosyltransferase family 61 protein
Potri.001G027100	-1.12896	Major facilitator superfamily protein
Potri.001G253900	-1.12896	NAD(P)-binding Rossmann-fold superfamily protein
Potri.010G085900	-1.12914	Major facilitator superfamily protein
Potri.010G255500	-1.12941	ferredoxin/thioredoxin reductase subunit A (variable subunit) 2
Potri.006G165600	-1.12972	NFU domain protein 3
Potri.016G137400	-1.1304	cytochrome P450, family 71, subfamily B, polypeptide 37
Potri.014G139500	-1.13178	FtsH extracellular protease family
Potri.009G053700	-1.13216	MATE efflux family protein
Potri.009G087500	-1.13285	Plant regulator RWP-RK family protein
Potri.T130000	-1.13308	NB-ARC domain-containing disease resistance protein
Potri.019G029500	-1.1331	plant U-box 9
Potri.004G061200	-1.13338	NAD(P)-binding Rossmann-fold superfamily protein
Potri.004G185000	-1.1334	Jojoba acyl CoA reductase-related male sterility protein
Potri.001G142500	-1.13371	Polyketide cyclase/dehydrase and lipid transport superfamily protein
Potri.006G036000	-1.13454	serine carboxypeptidase-like 45
Potri.005G083200	-1.13532	ABC2 homolog 13
Potri.006G239000	-1.13574	Exostosin family protein
Potri.002G149000	-1.13633	LOB domain-containing protein 18
Potri.016G036900	-1.137	glutamate synthase 1
Potri.008G041600	-1.13838	tetraspanin6
Potri.006G033300	-1.13875	cytochrome P450, family 98, subfamily A, polypeptide 3
Potri.003G196100	-1.1391	Lateral root primordium (LRP) protein-related
Potri.006G237200	-1.13931	alpha/beta-Hydrolases superfamily protein
Potri.006G139900	-1.14015	actin 7
Potri.002G157000	-1.14028	NAD(P)-binding Rossmann-fold superfamily protein
Potri.006G199500	-1.14045	ABC-2 type transporter family protein
Potri.011G050700	-1.14054	RING/U-box superfamily protein
Potri.T021900	-1.14327	S-locus lectin protein kinase family protein
Potri.001G037400	-1.14342	n/a
Potri.009G047700	-1.1442	alanine:glyoxylate aminotransferase
Potri.005G135300	-1.14501	Peroxidase superfamily protein
Potri.002G112800	-1.14637	n/a
Potri.011G151200	-1.14663	Subtilase family protein
Potri.005G174300	-1.1479	cold shock domain protein 1
Potri.019G116700	-1.14861	Wound-responsive family protein
Potri.T099300	-1.14903	Peroxidase superfamily protein
Potri.010G015200	-1.14956	Deoxyxylulose-5-phosphate synthase
Potri.016G000600	-1.14965	Eukaryotic aspartyl protease family protein
Potri.011G044900	-1.15042	HAL2-like
Potri.005G033500	-1.15074	plant glycogenin-like starch initiation protein 5
Potri.019G126400	-1.15104	HXXXD-type acyl-transferase family protein
Potri.002G227300	-1.15145	cellulose synthase-like B4
Potri.013G026500	-1.15168	Mog1/PsbP/DUF1795-like photosystem II reaction center PsbP family protein
Potri.018G140400	-1.15285	UDP-Glycosyltransferase superfamily protein
Potri.003G149700	-1.15308	NAC domain containing protein 42
Potri.004G100900	-1.15316	Regulator of Vps4 activity in the MVB pathway protein
Potri.008G132600	-1.15368	Plant invertase/pectin methylesterase inhibitor superfamily protein
Potri.006G015000	-1.15413	Auxin-responsive family protein
Potri.002G019800	-1.15469	Calcium-dependent lipid-binding (CaLB domain) family protein
Potri.001G470300	-1.15478	Pyridoxamine 5\'-phosphate oxidase family protein
Potri.002G180600	-1.15544	O-methyltransferase 1
Potri.005G187500	-1.15595	Auxin efflux carrier family protein
Potri.001G048800	-1.1574	pleiotropic drug resistance 12
Potri.001G289700	-1.15784	ethylene-dependent gravitropism-deficient and yellow-green-like 3
Potri.015G122100	-1.15839	EXORDIUM like 1
Potri.004G231000	-1.15942	Polyketide cyclase/dehydrase and lipid transport superfamily protein
Potri.019G063700	-1.15944	ENTH/ANTH/VHS superfamily protein
Potri.002G180100	-1.15998	zinc transporter of Arabidopsis thaliana
Potri.012G090400	-1.16009	n/a
Potri.014G066300	-1.16128	expansin B2
Potri.009G136400	-1.16296	Arabidopsis phospholipase-like protein (PEARLI 4) family
Potri.008G172100	-1.16373	RNA-binding (RRM/RBD/RNP motifs) family protein
Potri.014G097000	-1.16468	pentatricopeptide (PPR) repeat-containing protein
Potri.017G081700	-1.1659	homeobox 3
Potri.007G027000	-1.16638	roline-rich extensin-like receptor kinase 4
Potri.008G038300	-1.16711	Calcium-dependent lipid-binding (CaLB domain) family protein
Potri.004G085600	-1.16784	nudix hydrolase homolog 18
Potri.018G043900	-1.16822	Integrase-type DNA-binding superfamily protein
Potri.017G078100	-1.16844	SPFH/Band 7/PHB domain-containing membrane-associated protein family
Potri.003G120600	-1.16977	Major Facilitator Superfamily with SPX (SYG1/Pho81/XPR1) domain-containing protein
Potri.014G077500	-1.17024	UDP-N-acetylglucosamine (UAA) transporter family
Potri.014G125600	-1.17045	NAD+ transporter 1
Potri.003G107100	-1.17098	Lipase/lipooxygenase, PLAT/LH2 family protein
Potri.011G114000	-1.17183	glutathione S-transferase TAU 19
Potri.007G008500	-1.17256	xyloglucan endotransglucosylase/hydrolase 6
Potri.006G263500	-1.17393	CBL-interacting protein kinase 25
Potri.001G245900	-1.17493	UDP-glucosyl transferase 76E2
Potri.011G119500	-1.17582	SPA1-related 3
Potri.010G005300	-1.17584	Heavy metal transport/detoxification superfamily protein
Potri.009G004800	-1.17637	C2H2-type zinc finger family protein
Potri.007G006600	-1.17657	Carbohydrate-binding protein
Potri.007G074400	-1.17658	terpene synthase 21
Potri.006G048800	-1.17713	Protein of unknown function, DUF617
Potri.015G129400	-1.1774	FASCICLIN-like arabinogalactan-protein 11
Potri.010G206600	-1.17744	heat shock protein 70
Potri.004G038500	-1.17777	n/a
Potri.014G093900	-1.17877	n/a
Potri.001G404600	-1.1791	Peroxisomal membrane 22 kDa (Mpv17/PMP22) family protein
Potri.002G174700	-1.17916	NC domain-containing protein-related
Potri.010G041200	-1.17922	associated molecule with the SH3 domain of STAM 2
Potri.017G110500	-1.18002	NAD(P)-binding Rossmann-fold superfamily protein
Potri.013G026000	-1.18037	NAD(P)-binding Rossmann-fold superfamily protein
Potri.009G137600	-1.18118	Protein of unknown function (DUF3353)
Potri.014G111900	-1.18219	WRKY family transcription factor
Potri.014G166800	-1.18246	glucose-6-phosphate dehydrogenase 1
Potri.002G033000	-1.18257	cytochrome P450, family 722, subfamily A, polypeptide 1
Potri.010G042100	-1.18299	Pectin lyase-like superfamily protein
Potri.004G016900	-1.18347	ATP binding cassette protein 1
Potri.001G088100	-1.18424	ABL interactor-like protein 2
Potri.004G053000	-1.18554	IQ-domain 9
Potri.010G029100	-1.18577	glutamine synthetase 2
Potri.006G139600	-1.18627	photosystem I light harvesting complex gene 6
Potri.010G194600	-1.1864	proline transporter 1
Potri.006G044300	-1.18673	n/a
Potri.005G251600	-1.18681	catalase 2
Potri.002G071100	-1.18708	glycolipid transfer protein 2
Potri.014G073500	-1.18778	D-isomer specific 2-hydroxyacid dehydrogenase family protein
Potri.017G002100	-1.18823	n/a
Potri.002G168600	-1.18848	UDP-Glycosyltransferase superfamily protein
Potri.008G210900	-1.18912	ethylene-responsive element binding protein
Potri.002G241300	-1.19054	CLAVATA3/ESR-RELATED 41
Potri.017G126500	-1.19197	Protein kinase superfamily protein
Potri.014G014400	-1.19232	alpha/beta-Hydrolases superfamily protein
Potri.008G079500	-1.19273	Six-hairpin glycosidases superfamily protein
Potri.007G065400	-1.19302	NAC domain containing protein 1
Potri.006G043400	-1.19345	Ankyrin repeat family protein / BTB/POZ domain-containing protein
Potri.003G188500	-1.1935	4-coumarate:CoA ligase 2
Potri.001G345700	-1.19396	Lateral organ boundaries (LOB) domain family protein
Potri.001G005900	-1.19481	ACD1-like
Potri.005G106400	-1.19491	Rhodanese/Cell cycle control phosphatase superfamily protein
Potri.001G368000	-1.19553	nudix hydrolase homolog 10
Potri.011G101700	-1.19742	cytochrome P450, family 72, subfamily A, polypeptide 15
Potri.009G077900	-1.19818	Calcineurin-like metallo-phosphoesterase superfamily protein
Potri.011G099200	-1.19831	cytochrome P450, family 72, subfamily A, polypeptide 15
Potri.004G078100	-1.19853	microsomal glutathione s-transferase, putative
Potri.009G153600	-1.19892	aldehyde oxidase 2
Potri.005G001300	-1.20055	germin-like protein 10
Potri.001G340300	-1.20109	n/a
Potri.003G097300	-1.20119	xyloglucan endotransglucosylase/hydrolase 30
Potri.008G029700	-1.2028	2-oxoglutarate (2OG) and Fe(II)-dependent oxygenase superfamily protein
Potri.014G085500	-1.20344	glycerol-3-phosphate acyltransferase 8
Potri.004G067900	-1.20348	Kunitz family trypsin and protease inhibitor protein
Potri.003G155200	-1.2036	VACUOLAR SORTING RECEPTOR 6
Potri.008G046200	-1.20402	pseudo-response regulator 7
Potri.016G086400	-1.20404	Nucleotide-diphospho-sugar transferases superfamily protein
Potri.013G073500	-1.20437	RING/U-box superfamily protein
Potri.004G000300	-1.20502	AMP-dependent synthetase and ligase family protein
Potri.017G041700	-1.20646	Terpenoid cyclases/Protein prenyltransferases superfamily protein
Potri.014G043000	-1.20682	cytochrome P450, family 721, subfamily A, polypeptide 1
Potri.015G138900	-1.20775	cytochrome P450, family 76, subfamily C, polypeptide 6
Potri.003G183200	-1.2078	pleiotropic drug resistance 12
Potri.002G176800	-1.20788	Rho GTPase activating protein with PAK-box/P21-Rho-binding domain
Potri.016G053600	-1.20817	MATE efflux family protein
Potri.017G128100	-1.2084	ARM repeat superfamily protein
Potri.006G064900	-1.20858	Exostosin family protein
Potri.006G089400	-1.20926	Protein of unknown function (DUF604)
Potri.015G031200	-1.20931	Protein of unknown function (DUF760)
Potri.012G038300	-1.20963	Homeodomain-like superfamily protein
Potri.015G087600	-1.21057	peptidemethionine sulfoxide reductase 1
Potri.010G060200	-1.21101	DC1 domain-containing protein
Potri.006G061700	-1.21133	Leucine-rich repeat family protein
Potri.013G135700	-1.21279	Regulator of Vps4 activity in the MVB pathway protein
Potri.002G032200	-1.21365	HXXXD-type acyl-transferase family protein
Potri.015G030400	-1.21394	Homeodomain-like superfamily protein
Potri.007G042600	-1.21472	n/a
Potri.013G109000	-1.21501	Chaperone DnaJ-domain superfamily protein
Potri.002G232500	-1.21562	ILI1 binding bHLH 1
Potri.001G052300	-1.21583	Pectin lyase-like superfamily protein
Potri.006G122900	-1.21603	xyloglucan endotransglucosylase/hydrolase 32
Potri.001G084200	-1.21604	Protein of unknown function, DUF538
Potri.001G375700	-1.21758	IQ-domain 10
Potri.008G049000	-1.21776	alpha/beta-Hydrolases superfamily protein
Potri.019G087300	-1.21844	ATP synthase delta-subunit gene
Potri.004G014000	-1.21949	Protein of unknown function, DUF584
Potri.016G032600	-1.22043	Homeodomain-like superfamily protein
Potri.005G092200	-1.22163	cytochrome P450, family 86, subfamily B, polypeptide 1
Potri.004G141600	-1.22394	n/a
Potri.001G229900	-1.22468	Cysteine/Histidine-rich C1 domain family protein
Potri.013G021000	-1.22489	Chaperone DnaJ-domain superfamily protein
Potri.010G046700	-1.22495	n/a
Potri.005G116900	-1.22592	ATP binding microtubule motor family protein
Potri.009G075200	-1.22658	pentatricopeptide (PPR) repeat-containing protein
Potri.002G197200	-1.22722	beta-xylosidase 2
Potri.005G064200	-1.22875	histone deacetylase 14
Potri.004G176800	-1.22914	FAD/NAD(P)-binding oxidoreductase family protein
Potri.018G079200	-1.22966	n/a
Potri.003G114100	-1.23074	myb domain protein 42
Potri.019G131600	-1.23539	Phototropic-responsive NPH3 family protein
Potri.008G179300	-1.23679	glyceraldehyde-3-phosphate dehydrogenase C subunit 1
Potri.005G112900	-1.23761	ferredoxin-NADP(+)-oxidoreductase 1
Potri.008G108400	-1.23763	Glycine-rich protein family
Potri.014G020500	-1.23805	cytochrome P450, family 81, subfamily D, polypeptide 8
Potri.015G099700	-1.23843	HVA22 homologue E
Potri.013G019800	-1.2385	cellulose synthase A9
Potri.001G007000	-1.23887	Galactose oxidase/kelch repeat superfamily protein
Potri.012G001400	-1.23887	NAC domain containing protein 100
Potri.010G186000	-1.23897	LOB domain-containing protein 21
Potri.011G052600	-1.23927	phosphate 2
Potri.019G040500	-1.24042	Plasma-membrane choline transporter family protein
Potri.005G197800	-1.24062	DNAse I-like superfamily protein
Potri.001G011700	-1.24255	Plastid-lipid associated protein PAP / fibrillin family protein
Potri.013G075400	-1.24406	sigma factor A
Potri.013G112300	-1.24455	Adenine nucleotide alpha hydrolases-like superfamily protein
Potri.019G101900	-1.24519	expansin B3
Potri.013G124400	-1.24535	Basic-leucine zipper (bZIP) transcription factor family protein
Potri.014G081600	-1.24562	downstream target of AGL15 2
Potri.016G143000	-1.24681	Protein of unknown function (DUF567)
Potri.001G315300	-1.24695	Integrase-type DNA-binding superfamily protein
Potri.001G416800	-1.24731	galacturonosyltransferase 12
Potri.001G356200	-1.24771	Protein of unknown function (DUF3537)
Potri.001G237800	-1.24936	63 kDa inner membrane family protein
Potri.018G062100	-1.24953	cytochrome P450, family 711, subfamily A, polypeptide 1
Potri.008G181400	-1.25019	CAAX amino terminal protease family protein
Potri.010G052100	-1.25109	S-adenosyl-L-methionine-dependent methyltransferases superfamily protein
Potri.002G092400	-1.25129	STAS domain / Sulfate transporter family
Potri.011G099100	-1.25129	cytochrome P450, family 72, subfamily A, polypeptide 14
Potri.005G255400	-1.25177	tonoplast monosaccharide transporter2
Potri.011G098800	-1.25242	cytochrome P450, family 72, subfamily A, polypeptide 15
Potri.001G075600	-1.25259	VACUOLAR SORTING RECEPTOR 6
Potri.006G024700	-1.25285	Chaperone DnaJ-domain superfamily protein
Potri.003G127100	-1.25341	Haloacid dehalogenase-like hydrolase (HAD) superfamily protein
Potri.003G167400	-1.25393	SAUR-like auxin-responsive protein family
Potri.006G097800	-1.25399	glycerol-3-phosphate acyltransferase 6
Potri.005G011200	-1.25434	Protein of unknown function, DUF538
Potri.001G467000	-1.25468	hercules receptor kinase 2
Potri.010G137300	-1.25538	DNA glycosylase superfamily protein
Potri.003G125900	-1.25553	C2 calcium/lipid-binding plant phosphoribosyltransferase family protein
Potri.008G025500	-1.25583	cytochrome P450, family 77, subfamily A, polypeptide 4
Potri.018G062900	-1.25615	fatty acid biosynthesis 1
Potri.010G184000	-1.25663	TRICHOME BIREFRINGENCE-LIKE 33
Potri.014G155800	-1.25664	hydroperoxide lyase 1
Potri.001G329900	-1.26054	enoyl-CoA hydratase/isomerase D
Potri.T098800	-1.26091	n/a
Potri.009G087200	-1.26182	GATA type zinc finger transcription factor family protein
Potri.005G141300	-1.26257	Protein of unknown function (DUF579)
Potri.014G149400	-1.26277	FKBP-type peptidyl-prolyl cis-trans isomerase family protein
Potri.007G120400	-1.26282	Receptor-like protein kinase-related family protein
Potri.010G176400	-1.26309	ABC transporter family protein
Potri.018G111000	-1.26451	alpha/beta-Hydrolases superfamily protein
Potri.015G077600	-1.26485	HCO3- transporter family
Potri.003G207200	-1.26615	basic helix-loop-helix (bHLH) DNA-binding superfamily protein
Potri.001G216000	-1.26765	Protein of unknown function (DUF3049)
Potri.003G035200	-1.26773	PRA1 (Prenylated rab acceptor) family protein
Potri.006G237700	-1.26785	GATA transcription factor 12
Potri.004G105600	-1.26834	TRICHOME BIREFRINGENCE-LIKE 19
Potri.T120500	-1.26929	Adenine nucleotide alpha hydrolases-like superfamily protein
Potri.017G121800	-1.26982	S-adenosyl-L-methionine-dependent methyltransferases superfamily protein
Potri.001G249800	-1.27063	phosphate transporter 4;1
Potri.004G229000	-1.27194	Major facilitator superfamily protein
Potri.003G059800	-1.27247	Protein of unknown function, DUF642
Potri.017G058400	-1.27283	DNAJ-like 20
Potri.016G006700	-1.27306	Heavy metal transport/detoxification superfamily protein
Potri.001G412900	-1.27328	aldehyde dehydrogenase 3I1
Potri.006G278100	-1.27364	SAUR-like auxin-responsive protein family
Potri.017G123400	-1.27381	Heavy metal transport/detoxification superfamily protein
Potri.005G112600	-1.27417	Pathogenesis-related thaumatin superfamily protein
Potri.005G046700	-1.27628	Esterase/lipase/thioesterase family protein
Potri.003G204600	-1.27634	ADP/ATP carrier 2
Potri.005G182800	-1.27726	Protein kinase protein with adenine nucleotide alpha hydrolases-like domain
Potri.003G219700	-1.27729	alpha/beta-Hydrolases superfamily protein
Potri.003G071800	-1.27957	Subtilase family protein
Potri.010G215200	-1.27963	pseudo-response regulator 3
Potri.003G008600	-1.27971	Protein of unknown function (DUF679)
Potri.011G002400	-1.28013	MATE efflux family protein
Potri.013G159200	-1.28054	Leucine-rich repeat protein kinase family protein
Potri.001G121300	-1.28108	WRKY DNA-binding protein 21
Potri.004G167700	-1.28227	n/a
Potri.008G176000	-1.2824	Galactose oxidase/kelch repeat superfamily protein
Potri.010G042900	-1.28281	Kelch repeat-containing F-box family protein
Potri.011G031300	-1.28413	photosystem II subunit Q-2
Potri.002G151900	-1.28574	xylem serine peptidase 1
Potri.013G046400	-1.286	threonine aldolase 1
Potri.012G062300	-1.28603	AGAMOUS-like 8
Potri.007G042400	-1.28616	n/a
Potri.016G069700	-1.28711	BEL1-like homeodomain 1
Potri.008G070800	-1.28758	basic helix-loop-helix (bHLH) DNA-binding superfamily protein
Potri.004G059600	-1.28819	cellulose synthase family protein
Potri.004G089800	-1.28829	GRAS family transcription factor family protein
Potri.015G046800	-1.28872	NAC domain containing protein 58
Potri.013G059000	-1.29006	NAD(P)-binding Rossmann-fold superfamily protein
Potri.014G000800	-1.29121	Major facilitator superfamily protein
Potri.016G031800	-1.29166	cytochrome P450, family 94, subfamily D, polypeptide 1
Potri.014G131300	-1.29213	Rhodanese/Cell cycle control phosphatase superfamily protein
Potri.018G105700	-1.29279	alpha/beta-Hydrolases superfamily protein
Potri.001G340200	-1.29351	n/a
Potri.004G053500	-1.2952	HXXXD-type acyl-transferase family protein
Potri.001G323600	-1.29525	Endosomal targeting BRO1-like domain-containing protein
Potri.001G255800	-1.29567	ABC-2 type transporter family protein
Potri.001G136100	-1.2971	xyloglucan endotransglucosylase/hydrolase 30
Potri.006G040000	-1.2981	F-box family protein
Potri.009G041700	-1.29929	RNA-binding (RRM/RBD/RNP motifs) family protein
Potri.009G043800	-1.29972	phosphate transporter 4;1
Potri.011G030900	-1.30028	Sulfite exporter TauE/SafE family protein
Potri.014G041900	-1.30052	UDP-Glycosyltransferase superfamily protein
Potri.008G011100	-1.30207	Plant invertase/pectin methylesterase inhibitor superfamily
Potri.004G216900	-1.30208	C2H2-type zinc finger family protein
Potri.008G114200	-1.30398	phosphoenolpyruvate carboxylase 4
Potri.007G057200	-1.30446	ferredoxin-NADP(+)-oxidoreductase 1
Potri.001G391900	-1.30473	phosphoenolpyruvate carboxylase 3
Potri.001G071500	-1.30496	Protein of unknown function (DUF1624)
Potri.008G067300	-1.30667	light harvesting complex photosystem II
Potri.018G015700	-1.30673	translocon at the inner envelope membrane of chloroplasts 55-II
Potri.014G085800	-1.30763	cytochrome P450, family 86, subfamily A, polypeptide 8
Potri.013G006100	-1.30891	chloroplast RNA binding
Potri.007G051500	-1.30918	transducin family protein / WD-40 repeat family protein
Potri.002G228600	-1.3093	ARABIDOPSIS SERIN PROTEASE
Potri.002G215800	-1.3101	n/a
Potri.006G097500	-1.31024	HXXXD-type acyl-transferase family protein
Potri.013G100800	-1.31108	Phosphorylase superfamily protein
Potri.006G090000	-1.31202	basic helix-loop-helix (bHLH) DNA-binding superfamily protein
Potri.008G073700	-1.31293	laccase 5
Potri.016G068200	-1.3134	nuclear factor Y, subunit A10
Potri.001G399600	-1.31344	SPA1-related 3
Potri.007G133000	-1.31623	GRAS family transcription factor family protein
Potri.008G004500	-1.31764	lipid-binding serum glycoprotein family protein
Potri.002G162800	-1.31913	Nuclear transport factor 2 (NTF2) family protein
Potri.014G080900	-1.31936	GATA type zinc finger transcription factor family protein
Potri.006G251300	-1.31941	Ran BP2/NZF zinc finger-like superfamily protein
Potri.016G098200	-1.32062	gamma tonoplast intrinsic protein
Potri.018G150700	-1.32401	Major facilitator superfamily protein
Potri.010G042000	-1.32732	galactinol synthase 4
Potri.002G031000	-1.32765	BEL1-like homeodomain 7
Potri.001G004100	-1.3282	arabinogalactan protein 14
Potri.007G082500	-1.32854	ABC2 homolog 13
Potri.016G112300	-1.32963	Duplicated homeodomain-like superfamily protein
Potri.005G101600	-1.33289	Transducin/WD40 repeat-like superfamily protein
Potri.005G257700	-1.33333	NAD(P)-binding Rossmann-fold superfamily protein
Potri.007G142400	-1.33397	Zinc-binding dehydrogenase family protein
Potri.014G116000	-1.33573	HCO3- transporter family
Potri.010G056300	-1.33763	HXXXD-type acyl-transferase family protein
Potri.005G174200	-1.34125	n/a
Potri.006G226700	-1.3413	cytochrome P450, family 711, subfamily A, polypeptide 1
Potri.008G117600	-1.34337	Metallo-hydrolase/oxidoreductase superfamily protein
Potri.001G146200	-1.34467	CheY-like two-component responsive regulator family protein
Potri.003G210800	-1.34526	Calcium-dependent lipid-binding (CaLB domain) plant phosphoribosyltransferase family protein
Potri.001G364000	-1.34736	serine acetyltransferase 2;2
Potri.010G204400	-1.34819	3-oxo-5-alpha-steroid 4-dehydrogenase family protein
Potri.001G331700	-1.34831	chloride channel B
Potri.002G049600	-1.34847	kinase interacting (KIP1-like) family protein
Potri.015G111300	-1.34856	Ankyrin repeat family protein
Potri.001G142800	-1.3498	Predicted AT-hook DNA-binding family protein
Potri.015G025900	-1.34993	FAD-binding Berberine family protein
Potri.006G247300	-1.35032	2Fe-2S ferredoxin-like superfamily protein
Potri.006G196900	-1.35076	Galactose oxidase/kelch repeat superfamily protein
Potri.006G087700	-1.35079	n/a
Potri.002G186500	-1.35137	Chitinase family protein
Potri.002G187600	-1.35208	Ca2+ activated outward rectifying K+ channel 5
Potri.T180400	-1.35243	small and basic intrinsic protein 1A
Potri.013G111700	-1.35304	n/a
Potri.015G065100	-1.35556	Protein of unknown function (DUF1118)
Potri.002G083600	-1.3562	n/a
Potri.011G027300	-1.35703	Peroxidase superfamily protein
Potri.006G055500	-1.35713	n/a
Potri.013G106400	-1.36302	Major facilitator superfamily protein
Potri.001G270400	-1.36317	cytochrome P450, family 87, subfamily A, polypeptide 2
Potri.007G143800	-1.36324	Zinc-binding dehydrogenase family protein
Potri.008G142200	-1.36353	Nucleotide-diphospho-sugar transferase family protein
Potri.019G036000	-1.36373	tubulin alpha-5
Potri.008G202200	-1.36584	isopentenyltransferase 5
Potri.003G123500	-1.36596	Plant invertase/pectin methylesterase inhibitor superfamily protein
Potri.007G036700	-1.36665	methyl esterase 3
Potri.004G068800	-1.36697	n/a
Potri.018G091200	-1.36714	Protein kinase superfamily protein
Potri.019G106500	-1.3675	Heavy metal transport/detoxification superfamily protein
Potri.013G128800	-1.36751	Bifunctional inhibitor/lipid-transfer protein/seed storage 2S albumin superfamily protein
Potri.006G017500	-1.36854	n/a
Potri.003G181900	-1.36859	CBL-interacting protein kinase 25
Potri.015G074100	-1.37181	aldehyde dehydrogenase 2B4
Potri.006G023600	-1.37222	UDP-glucosyl transferase 85A2
Potri.011G153300	-1.37368	NAC (No Apical Meristem) domain transcriptional regulator superfamily protein
Potri.005G095600	-1.3742	Eukaryotic aspartyl protease family protein
Potri.004G187600	-1.37621	Plant protein of unknown function (DUF868)
Potri.002G086500	-1.37737	S-locus lectin protein kinase family protein
Potri.013G051300	-1.37806	Leucine-rich repeat protein kinase family protein
Potri.006G253600	-1.3782	Rhamnogalacturonate lyase family protein
Potri.005G207100	-1.3794	NAD(P)-linked oxidoreductase superfamily protein
Potri.007G052500	-1.37963	Protein of unknown function (DUF1230)
Potri.001G224900	-1.37983	Tryptophan/tyrosine permease
Potri.013G060500	-1.38015	RING/U-box superfamily protein
Potri.015G002400	-1.38071	Late embryogenesis abundant (LEA) hydroxyproline-rich glycoprotein family
Potri.004G184700	-1.38234	Protein of unknown function (DUF506)
Potri.017G106300	-1.38296	Transmembrane amino acid transporter family protein
Potri.002G102300	-1.38531	n/a
Potri.006G137300	-1.38794	Riboflavin synthase-like superfamily protein
Potri.008G181300	-1.39116	RING/U-box superfamily protein
Potri.016G139700	-1.39327	HAD superfamily, subfamily IIIB acid phosphatase
Potri.001G450600	-1.3934	Subtilase family protein
Potri.002G081800	-1.39366	aldehyde dehydrogenase 3H1
Potri.007G123400	-1.39379	Raffinose synthase family protein
Potri.001G301400	-1.39389	Leucine-rich repeat (LRR) family protein
Potri.001G105400	-1.39482	C2 calcium/lipid-binding plant phosphoribosyltransferase family protein
Potri.001G204300	-1.39563	post-illumination chlorophyll fluorescence increase
Potri.006G088200	-1.39649	one helix protein
Potri.007G089400	-1.397	n/a
Potri.013G007900	-1.3971	n/a
Potri.019G061700	-1.39713	methyl esterase 17
Potri.019G128600	-1.39726	with no lysine (K) kinase 4
Potri.015G054600	-1.39734	B-box type zinc finger protein with CCT domain
Potri.007G112600	-1.39907	Phototropic-responsive NPH3 family protein
Potri.005G172400	-1.39947	nitrate reductase 2
Potri.009G045100	-1.39977	non-specific phospholipase C1
Potri.002G015100	-1.40026	glutathione S-transferase F11
Potri.002G260900	-1.40157	Erythronate-4-phosphate dehydrogenase family protein
Potri.007G030400	-1.4024	UDP-glucosyl transferase 72E1
Potri.002G073500	-1.40323	myb domain protein 52
Potri.012G098900	-1.40334	Major facilitator superfamily protein
Potri.009G119000	-1.40403	n/a
Potri.001G235200	-1.40606	Protein of unknown function (DUF1635)
Potri.014G073000	-1.40639	alpha/beta-Hydrolases superfamily protein
Potri.010G002400	-1.40931	Ca2+-activated RelA/spot homolog
Potri.017G115100	-1.4095	alpha/beta-Hydrolases superfamily protein
Potri.001G150700	-1.41007	cationic amino acid transporter 6
Potri.003G052500	-1.41092	photosystem I subunit H2
Potri.001G068600	-1.4116	Major facilitator superfamily protein
Potri.008G087400	-1.41183	Glucose-methanol-choline (GMC) oxidoreductase family protein
Potri.002G048200	-1.41374	heat shock transcription factor A6B
Potri.014G053600	-1.41453	TOXICOS EN LEVADURA 4
Potri.006G064600	-1.41509	Exostosin family protein
Potri.005G058200	-1.41546	Protein of unknown function (DUF506)
Potri.017G090300	-1.41863	EID1-like 2
Potri.006G277500	-1.41864	cryptochrome 3
Potri.011G148600	-1.41949	nodulin MtN21 /EamA-like transporter family protein
Potri.005G240700	-1.41975	Chaperone DnaJ-domain superfamily protein
Potri.019G049200	-1.42021	Plant protein of unknown function (DUF827)
Potri.003G090100	-1.42228	plant intracellular ras group-related LRR 4
Potri.007G080600	-1.42266	general control non-repressible 5
Potri.003G207000	-1.4231	Leucine-rich repeat (LRR) family protein
Potri.005G014300	-1.42381	nicotianamine synthase 3
Potri.001G091300	-1.42521	n/a
Potri.001G463100	-1.4262	FAD-binding Berberine family protein
Potri.013G000100	-1.42662	n/a
Potri.006G255600	-1.42731	ATPase, F0 complex, subunit B/B\', bacterial/chloroplast
Potri.004G038800	-1.42825	OBF binding protein 4
Potri.005G206200	-1.42834	photosystem II family protein
Potri.005G168600	-1.42912	Transducin/WD40 repeat-like superfamily protein
Potri.001G298200	-1.42925	n/a
Potri.012G104900	-1.42945	basic helix-loop-helix (bHLH) DNA-binding superfamily protein
Potri.008G155100	-1.42952	Bifunctional inhibitor/lipid-transfer protein/seed storage 2S albumin superfamily protein
Potri.002G018500	-1.43067	Subtilisin-like serine endopeptidase family protein
Potri.006G169700	-1.43201	4-coumarate:CoA ligase 2
Potri.008G020800	-1.43232	RmlC-like cupins superfamily protein
Potri.001G375800	-1.43235	TCP family transcription factor 4
Potri.005G228600	-1.43381	n/a
Potri.016G113100	-1.43486	glycerol-3-phosphate acyltransferase 6
Potri.011G066500	-1.43558	n/a
Potri.009G109900	-1.43626	long-chain acyl-CoA synthetase 2
Potri.019G002100	-1.43631	Eukaryotic aspartyl protease family protein
Potri.001G205900	-1.43925	n/a
Potri.003G134400	-1.43931	Disease resistance-responsive (dirigent-like protein) family protein
Potri.013G101000	-1.43936	Phosphorylase superfamily protein
Potri.019G036100	-1.43951	related to AP2 11
Potri.001G174500	-1.44006	HCO3- transporter family
Potri.012G011700	-1.44024	NADH-dependent glutamate synthase 1
Potri.003G018800	-1.44069	potassium transport 2/3
Potri.013G135600	-1.44084	Integrase-type DNA-binding superfamily protein
Potri.002G107800	-1.44121	Glutamyl-tRNA reductase family protein
Potri.006G053200	-1.44337	Remorin family protein
Potri.014G053900	-1.44398	Plant protein of unknown function (DUF247)
Potri.014G137300	-1.44527	resistance to phytophthora 1
Potri.014G117500	-1.44582	n/a
Potri.001G462800	-1.44615	FAD-binding Berberine family protein
Potri.009G024200	-1.4466	VQ motif-containing protein
Potri.007G007600	-1.44712	FAD/NAD(P)-binding oxidoreductase family protein
Potri.012G015000	-1.44824	FASCICLIN-like arabinogalactan-protein 11
Potri.004G014800	-1.4486	ATPase, F1 complex, gamma subunit protein
Potri.006G267700	-1.44897	CONSTANS-like 4
Potri.014G038900	-1.44935	Tetratricopeptide repeat (TPR)-like superfamily protein
Potri.012G135100	-1.4497	peptidoglycan-binding LysM domain-containing protein
Potri.016G020800	-1.45056	UDP-glucosyl transferase 85A7
Potri.008G084500	-1.4515	phosphoglycerate kinase 1
Potri.002G226500	-1.4517	Transmembrane amino acid transporter family protein
Potri.007G143600	-1.45177	alkenal reductase
Potri.001G213300	-1.4519	Serine carboxypeptidase S28 family protein
Potri.007G137000	-1.45216	n/a
Potri.001G100800	-1.45263	POX (plant homeobox) family protein
Potri.001G437200	-1.45322	glutathione S-transferase TAU 19
Potri.001G157000	-1.45377	tonoplast intrinsic protein 2;3
Potri.004G100400	-1.45384	cytochrome P450, family 735, subfamily A, polypeptide 1
Potri.009G057200	-1.45422	sigma factor 4
Potri.010G129500	-1.45432	STT7 homolog STN7
Potri.018G059800	-1.45485	Protein phosphatase 2C family protein
Potri.018G142100	-1.45498	chloroplast import apparatus 2
Potri.016G136200	-1.45559	RING/U-box superfamily protein
Potri.011G132600	-1.45559	galacturonosyltransferase 12
Potri.001G109300	-1.45591	cytochrome P450, family 76, subfamily C, polypeptide 6
Potri.009G084600	-1.45664	Inositol 1,3,4-trisphosphate 5/6-kinase family protein
Potri.005G097800	-1.4582	LOB domain-containing protein 4
Potri.005G049500	-1.4586	n/a
Potri.009G119900	-1.459	n/a
Potri.009G081500	-1.45969	n/a
Potri.018G026500	-1.46077	ATPase, F0 complex, subunit B/B\', bacterial/chloroplast
Potri.010G059600	-1.46165	DC1 domain-containing protein
Potri.006G245900	-1.46325	molybdate transporter 1
Potri.005G178000	-1.46345	n/a
Potri.001G303600	-1.46389	UDP-glucosyl transferase 73B3
Potri.018G110800	-1.46399	temperature-induced lipocalin
Potri.002G029900	-1.46487	ATP-dependent protease La (LON) domain protein
Potri.013G150500	-1.46578	B-box type zinc finger family protein
Potri.016G125500	-1.46611	TRICHOME BIREFRINGENCE-LIKE 34
Potri.004G032200	-1.46669	Octicosapeptide/Phox/Bem1p family protein
Potri.003G146400	-1.46697	Protein of unknown function, DUF538
Potri.013G048300	-1.46722	Plant protein of unknown function (DUF946)
Potri.007G043600	-1.46816	accelerated cell death 2 (ACD2)
Potri.015G085000	-1.46825	nitrate transmembrane transporters
Potri.005G240900	-1.46893	Pathogenesis-related thaumatin superfamily protein
Potri.014G148500	-1.47011	Nucleic acid-binding proteins superfamily
Potri.004G111400	-1.47204	Transmembrane amino acid transporter family protein
Potri.013G135100	-1.47314	alpha/beta-Hydrolases superfamily protein
Potri.012G071500	-1.47343	Major facilitator superfamily protein
Potri.017G036900	-1.47437	isocitrate lyase
Potri.017G129100	-1.47445	senescence-associated family protein
Potri.001G042500	-1.47621	Leucine-rich receptor-like protein kinase family protein
Potri.009G064300	-1.47634	Leucine-rich repeat (LRR) family protein
Potri.015G070900	-1.47638	Transducin/WD40 repeat-like superfamily protein
Potri.009G089600	-1.47652	LOB domain-containing protein 38
Potri.004G072900	-1.47698	Protein of unknown function (DUF3464)
Potri.012G039400	-1.47917	myb domain protein 52
Potri.009G102700	-1.48005	laccase 11
Potri.013G102200	-1.48244	Protein of unknown function (DUF579)
Potri.011G161500	-1.48353	FAD-binding Berberine family protein
Potri.002G060900	-1.48435	cytochrome P450, family 78, subfamily A, polypeptide 7
Potri.013G135500	-1.48478	protochlorophyllide oxidoreductase C
Potri.004G004600	-1.48492	n/a
Potri.005G214800	-1.48561	heat shock transcription factor A6B
Potri.005G145100	-1.48694	n/a
Potri.007G003800	-1.48739	HXXXD-type acyl-transferase family protein
Potri.012G130600	-1.48805	2 iron, 2 sulfur cluster binding
Potri.018G026400	-1.48901	Protein kinase superfamily protein
Potri.019G131100	-1.48949	methyl esterase 17
Potri.009G134700	-1.48989	Protein kinase protein with adenine nucleotide alpha hydrolases-like domain
Potri.005G168000	-1.49035	Phosphoglycerate mutase family protein
Potri.007G032500	-1.49053	LIM domain-containing protein
Potri.006G089800	-1.49205	NAD(P)-binding Rossmann-fold superfamily protein
Potri.005G129500	-1.4921	BEL1-like homeodomain 4
Potri.008G088700	-1.49318	Uncharacterised protein family (UPF0497)
Potri.004G020500	-1.49353	thiazole biosynthetic enzyme, chloroplast (ARA6) (THI1) (THI4)
Potri.013G000500	-1.49415	germin-like protein 5
Potri.011G026300	-1.49445	Homeodomain-like superfamily protein
Potri.018G046500	-1.49457	n/a
Potri.T178900	-1.49616	glutathione S-transferase TAU 25
Potri.001G005400	-1.49847	Putative lysine decarboxylase family protein
Potri.013G014900	-1.49934	Dormancy/auxin associated family protein
Potri.001G436800	-1.49996	glutathione S-transferase TAU 25
Potri.018G027600	-1.50215	photosystem I subunit K
Potri.003G113600	-1.50229	Plant invertase/pectin methylesterase inhibitor superfamily protein
Potri.019G076300	-1.50243	Protein of unknown function (DUF579)
Potri.010G004200	-1.50446	HY5-homolog
Potri.001G080700	-1.50464	Cupredoxin superfamily protein
Potri.002G098300	-1.50578	UDP-glucosyl transferase 85A2
Potri.001G457000	-1.50628	hydroxy methylglutaryl CoA reductase 1
Potri.001G128100	-1.50711	HXXXD-type acyl-transferase family protein
Potri.003G097400	-1.50802	Protein of unknown function (DUF760)
Potri.010G207700	-1.50862	ACT domain-containing protein
Potri.010G088900	-1.5092	amine oxidase 1
Potri.004G032500	-1.50927	Major facilitator superfamily protein
Potri.001G135400	-1.50998	Tetratricopeptide repeat (TPR)-like superfamily protein
Potri.009G012200	-1.51202	FASCICLIN-like arabinogalactan-protein 12
Potri.008G048700	-1.51281	exocyst subunit exo70 family protein H2
Potri.014G038300	-1.51462	Protein kinase protein with adenine nucleotide alpha hydrolases-like domain
Potri.019G040200	-1.5147	calcium exchanger 7
Potri.008G012400	-1.51512	FASCICLIN-like arabinogalactan protein 17 precursor
Potri.018G076400	-1.51669	Heavy metal transport/detoxification superfamily protein
Potri.018G090300	-1.51752	H(+)-ATPase 1
Potri.008G214800	-1.5184	Thioredoxin superfamily protein
Potri.017G083300	-1.51916	NOD26-like intrinsic protein 4;2
Potri.019G051200	-1.51998	PLATZ transcription factor family protein
Potri.001G113900	-1.52035	cytochrome P450, family 76, subfamily C, polypeptide 4
Potri.013G059500	-1.52073	HNH endonuclease
Potri.005G039900	-1.52078	Major facilitator superfamily protein
Potri.006G046900	-1.52125	6-phosphogluconate dehydrogenase family protein
Potri.013G119600	-1.52126	3-ketoacyl-CoA synthase 19
Potri.012G114200	-1.52128	n/a
Potri.012G070600	-1.5232	Protein of unknown function (DUF1118)
Potri.001G253300	-1.52362	alanine:glyoxylate aminotransferase
Potri.010G068000	-1.52465	Protein of unknown function (DUF810)
Potri.015G101500	-1.52484	Nodulin MtN3 family protein
Potri.005G189800	-1.52618	plant U-box 29
Potri.T083800	-1.52889	C2H2 and C2HC zinc fingers superfamily protein
Potri.006G059600	-1.52932	DNA-binding protein phosphatase 1
Potri.004G187700	-1.52998	phosphoglycerate/bisphosphoglycerate mutase family protein
Potri.008G083100	-1.53054	zinc transporter 1 precursor
Potri.004G143100	-1.53119	carboxyesterase 5
Potri.015G086000	-1.53149	cytochrome P450, family 71, subfamily B, polypeptide 2
Potri.005G116100	-1.53182	Plant protein of unknown function (DUF247)
Potri.015G108800	-1.53383	n/a
Potri.004G217100	-1.5345	C2H2 and C2HC zinc fingers superfamily protein
Potri.011G052900	-1.53538	n/a
Potri.008G130000	-1.53788	MAP kinase 15
Potri.008G073300	-1.53901	TRICHOME BIREFRINGENCE-LIKE 33
Potri.001G043100	-1.54065	Chaperone DnaJ-domain superfamily protein
Potri.005G258600	-1.54141	Chlorophyll A-B binding family protein
Potri.001G060400	-1.54169	SAUR-like auxin-responsive protein family
Potri.007G139600	-1.54193	O-acyltransferase (WSD1-like) family protein
Potri.011G061900	-1.54194	GDSL-like Lipase/Acylhydrolase superfamily protein
Potri.002G247400	-1.54239	P-loop containing nucleoside triphosphate hydrolases superfamily protein
Potri.019G069300	-1.5439	cellulase 3
Potri.012G108700	-1.54531	n/a
Potri.005G245700	-1.54655	chloroplastic drought-induced stress protein of 32 kD
Potri.014G067100	-1.54743	Plant invertase/pectin methylesterase inhibitor superfamily
Potri.008G153200	-1.54753	2Fe-2S ferredoxin-like superfamily protein
Potri.006G069800	-1.54815	Embryo-specific protein 3, (ATS3)
Potri.007G121500	-1.5495	cyclin p2;1
Potri.001G160400	-1.54972	zinc transporter 1 precursor
Potri.001G024900	-1.55015	annexin 4
Potri.012G101400	-1.55021	farnesylated protein 3
Potri.018G044100	-1.55119	carotenoid cleavage dioxygenase 8
Potri.006G232900	-1.55254	gamma vacuolar processing enzyme
Potri.014G092200	-1.55278	Uncharacterized conserved protein (DUF2358)
Potri.001G118500	-1.5542	cytochrome P450, family 706, subfamily A, polypeptide 6
Potri.018G112000	-1.55573	Glycosyl hydrolase family protein with chitinase insertion domain
Potri.002G083500	-1.55623	Chlorophyll A-B binding family protein
Potri.003G053900	-1.55757	Mitochondrial substrate carrier family protein
Potri.007G110000	-1.56042	Ankyrin repeat family protein
Potri.005G218800	-1.56261	photosystem II reaction center W
Potri.015G052200	-1.5635	calcium sensing receptor
Potri.015G002300	-1.56395	pseudo-response regulator 5
Potri.008G031700	-1.56516	lactate/malate dehydrogenase family protein
Potri.006G023100	-1.56722	UDP-Glycosyltransferase superfamily protein
Potri.016G007400	-1.56728	n/a
Potri.001G163100	-1.56838	n/a
Potri.013G131900	-1.56923	n/a
Potri.014G146800	-1.56987	Auxin efflux carrier family protein
Potri.002G050400	-1.57104	Bifunctional inhibitor/lipid-transfer protein/seed storage 2S albumin superfamily protein
Potri.001G178300	-1.57175	Galactose oxidase/kelch repeat superfamily protein
Potri.004G172300	-1.57238	Chaperone DnaJ-domain superfamily protein
Potri.006G129800	-1.57242	n/a
Potri.017G006200	-1.57265	Pectin lyase-like superfamily protein
Potri.008G047900	-1.5753	ABC-2 type transporter family protein
Potri.006G272600	-1.57598	UDP-glucosyl transferase 73B5
Potri.010G145400	-1.57936	Protein kinase superfamily protein
Potri.006G276500	-1.58332	calmodulin like 42
Potri.017G109300	-1.58347	Methylenetetrahydrofolate reductase family protein
Potri.009G027300	-1.58415	myb domain protein 48
Potri.017G055000	-1.58434	protein kinase family protein
Potri.009G153800	-1.5844	aldehyde oxidase 2
Potri.006G112400	-1.58513	n/a
Potri.010G231000	-1.58534	peptidoglycan-binding LysM domain-containing protein
Potri.007G032700	-1.58653	BEL1-like homeodomain 4
Potri.001G097300	-1.58747	aluminum-activated malate transporter 9
Potri.018G102500	-1.58823	Tetratricopeptide repeat (TPR)-like superfamily protein
Potri.001G449500	-1.58882	UDP-Glycosyltransferase superfamily protein
Potri.005G202300	-1.59006	Plant basic secretory protein (BSP) family protein
Potri.019G118000	-1.59074	HXXXD-type acyl-transferase family protein
Potri.005G045800	-1.59129	cytochrome P450, family 706, subfamily A, polypeptide 4
Potri.003G128100	-1.59201	2-oxoglutarate (2OG) and Fe(II)-dependent oxygenase superfamily protein
Potri.006G219300	-1.5928	root-specific kinase 1
Potri.014G081000	-1.59466	acetyl Co-enzyme a carboxylase carboxyltransferase alpha subunit
Potri.006G099600	-1.59487	RING/U-box superfamily protein
Potri.009G059100	-1.59591	n/a
Potri.019G089700	-1.59608	S-adenosyl-L-methionine-dependent methyltransferases superfamily protein
Potri.010G080200	-1.59615	3-ketoacyl-CoA synthase 11
Potri.002G154400	-1.59824	S-adenosyl-L-methionine-dependent methyltransferases superfamily protein
Potri.001G463200	-1.59956	cofactor assembly of complex C
Potri.005G064300	-1.60041	ABC-2 type transporter family protein
Potri.010G086000	-1.60067	Protein of unknown function (DUF1677)
Potri.004G044300	-1.60376	Protein of unknown function (DUF506)
Potri.003G001800	-1.60604	Seven transmembrane MLO family protein
Potri.012G068700	-1.60619	GDSL-like Lipase/Acylhydrolase superfamily protein
Potri.014G029900	-1.60761	plant glycogenin-like starch initiation protein 3
Potri.008G186200	-1.60887	n/a
Potri.004G102800	-1.6094	n/a
Potri.017G090100	-1.60949	n/a
Potri.013G131500	-1.6095	Bifunctional inhibitor/lipid-transfer protein/seed storage 2S albumin superfamily protein
Potri.011G135700	-1.61006	n/a
Potri.001G055300	-1.6131	Rubber elongation factor protein (REF)
Potri.004G088800	-1.61329	ARM repeat superfamily protein
Potri.016G066200	-1.61401	n/a
Potri.001G083300	-1.61418	n/a
Potri.008G186500	-1.61504	Octicosapeptide/Phox/Bem1p family protein
Potri.014G149900	-1.61508	Bifunctional inhibitor/lipid-transfer protein/seed storage 2S albumin superfamily protein
Potri.011G122400	-1.61589	protochlorophyllide oxidoreductase A
Potri.006G064400	-1.61623	heptahelical transmembrane protein1
Potri.002G053700	-1.6168	n/a
Potri.011G094800	-1.61713	RING/U-box superfamily protein
Potri.015G048300	-1.61721	OBF binding protein 4
Potri.003G152300	-1.61722	n/a
Potri.011G063800	-1.61736	SGNH hydrolase-type esterase superfamily protein
Potri.004G004700	-1.61768	KNOX/ELK homeobox transcription factor
Potri.003G218400	-1.61807	Galactose oxidase/kelch repeat superfamily protein
Potri.006G276400	-1.61848	Plastid-lipid associated protein PAP / fibrillin family protein
Potri.006G215700	-1.61988	aluminum sensitive 3
Potri.001G226500	-1.62104	n/a
Potri.019G131000	-1.62224	Kinase interacting (KIP1-like) family protein
Potri.015G042200	-1.62274	Glycosyltransferase family 61 protein
Potri.007G085700	-1.62289	bZIP transcription factor family protein
Potri.014G178000	-1.62426	Sodium Bile acid symporter family
Potri.008G008700	-1.62448	exocyst subunit exo70 family protein G1
Potri.010G188200	-1.62469	Double Clp-N motif-containing P-loop nucleoside triphosphate hydrolases superfamily protein
Potri.011G127800	-1.62781	MLP-like protein 423
Potri.009G138900	-1.62914	Major facilitator superfamily protein
Potri.013G143900	-1.62932	UDP-glucosyl transferase 78D2
Potri.014G106400	-1.63083	photosystem I P subunit
Potri.009G155300	-1.63274	n/a
Potri.019G123100	-1.63486	FASCICLIN-like arabinogalactan-protein 11
Potri.011G154900	-1.6365	Uncharacterised protein family (UPF0497)
Potri.008G165900	-1.6365	RING/U-box superfamily protein
Potri.001G244800	-1.63722	plastid transcriptionally active 16
Potri.004G126500	-1.63723	homeobox protein 30
Potri.008G002900	-1.6399	serine transhydroxymethyltransferase 1
Potri.010G209900	-1.64015	tonoplast intrinsic protein 1;3
Potri.004G210600	-1.64032	FASCICLIN-like arabinogalactan-protein 12
Potri.006G079200	-1.64077	cycloartenol synthase 1
Potri.005G192100	-1.64167	nodulin MtN21 /EamA-like transporter family protein
Potri.001G249600	-1.64225	n/a
Potri.016G104500	-1.64292	glutathione S-transferase TAU 8
Potri.005G213500	-1.64304	sulfate transporter 3;1
Potri.016G114500	-1.64437	Carbohydrate-binding-like fold
Potri.010G165300	-1.64494	EXS (ERD1/XPR1/SYG1) family protein
Potri.006G068500	-1.64933	EIN3-binding F box protein 1
Potri.006G092000	-1.64939	Major facilitator superfamily protein
Potri.004G138000	-1.65239	myb domain protein 4
Potri.001G152600	-1.65385	FAD/NAD(P)-binding oxidoreductase family protein
Potri.014G018900	-1.65529	Subtilase family protein
Potri.004G235600	-1.65641	NAD(P)-binding Rossmann-fold superfamily protein
Potri.014G095300	-1.65706	SPA (suppressor of phyA-105) protein family
Potri.010G180400	-1.65742	2-phosphoglycolate phosphatase 1
Potri.006G079100	-1.65853	cycloartenol synthase 1
Potri.016G133900	-1.66088	serine/threonine protein kinase 1
Potri.009G024900	-1.66118	Domain of unknown function (DUF966)
Potri.T112300	-1.66142	xyloglucan endotransglucosylase/hydrolase 16
Potri.004G114300	-1.66189	Pollen Ole e 1 allergen and extensin family protein
Potri.010G165800	-1.66333	EXS (ERD1/XPR1/SYG1) family protein
Potri.007G114400	-1.66522	hydroxyproline-rich glycoprotein family protein
Potri.001G416500	-1.66605	C-terminal cysteine residue is changed to a serine 1
Potri.001G143900	-1.66716	lsd one like 1
Potri.007G130100	-1.66742	B-box zinc finger family protein
Potri.004G191400	-1.66811	wall-associated kinase 2
Potri.018G130300	-1.66825	Tetratricopeptide repeat (TPR)-like superfamily protein
Potri.008G160000	-1.66924	3-ketoacyl-CoA synthase 11
Potri.005G239900	-1.67016	tubulin beta-5 chain
Potri.010G087200	-1.67041	ovate family protein 12
Potri.013G131000	-1.67069	Polyketide cyclase/dehydrase and lipid transport superfamily protein
Potri.011G057800	-1.67165	Glucose-6-phosphate/phosphate translocator-related
Potri.004G153100	-1.6745	unknown seed protein like 1
Potri.014G032300	-1.67698	n/a
Potri.016G065000	-1.67817	alpha/beta-Hydrolases superfamily protein
Potri.001G082400	-1.67916	YELLOW STRIPE like 1
Potri.001G414700	-1.67966	B-box type zinc finger family protein
Potri.017G152800	-1.68197	Major facilitator superfamily protein
Potri.004G048900	-1.68361	Glucose-6-phosphate/phosphate translocator-related
Potri.005G164700	-1.68453	cryptochrome 1
Potri.010G214400	-1.68477	Embryo-specific protein 3, (ATS3)
Potri.012G091200	-1.68559	BTB and TAZ domain protein 1
Potri.013G001000	-1.68584	myb domain protein 61
Potri.011G156600	-1.68586	Protein of unknown function (DUF640)
Potri.010G210000	-1.68832	PsbP-like protein 2
Potri.006G189100	-1.69106	sugar transporter protein 7
Potri.004G117200	-1.69272	COBRA-like extracellular glycosyl-phosphatidyl inositol-anchored protein family
Potri.007G051300	-1.69277	Gibberellin-regulated family protein
Potri.019G043300	-1.69299	sigma factor A
Potri.017G106700	-1.69332	basic leucine-zipper 42
Potri.003G201700	-1.69599	TRICHOME BIREFRINGENCE-LIKE 38
Potri.001G278400	-1.69777	glutamine-dependent asparagine synthase 1
Potri.006G033500	-1.69802	nodulin MtN21 /EamA-like transporter family protein
Potri.014G172800	-1.69957	n/a
Potri.003G140400	-1.69984	n/a
Potri.006G113400	-1.70102	Protein of unknown function (DUF567)
Potri.002G101800	-1.70128	RING/U-box superfamily protein
Potri.002G010700	-1.70154	HXXXD-type acyl-transferase family protein
Potri.004G183100	-1.70223	NAD(P)-binding Rossmann-fold superfamily protein
Potri.018G085000	-1.70311	RING/U-box superfamily protein
Potri.016G016000	-1.70359	UDP-Glycosyltransferase superfamily protein
Potri.007G066700	-1.7046	LOB domain-containing protein 4
Potri.012G088900	-1.70474	Leucine-rich repeat transmembrane protein kinase
Potri.010G046300	-1.70643	phosphate transporter 2;1
Potri.004G016800	-1.70963	n/a
Potri.001G459400	-1.71094	carboxyesterase 18
Potri.008G039600	-1.71232	plasma membrane intrinsic protein 2A
Potri.002G069000	-1.71366	Inositol monophosphatase family protein
Potri.009G044000	-1.71366	golgi nucleotide sugar transporter 2
Potri.009G069000	-1.71375	n/a
Potri.006G007500	-1.71389	UDP-Glycosyltransferase superfamily protein
Potri.005G164900	-1.71431	myb domain protein 93
[truncated: 546 more rows]
